# Supplementary material for: 4,4′-Bipyridine–2,2′-(1,2-phenylene­dioxy)diacetic acid–water (1/1/1)
Source: Acta Crystallogr Sect E Struct Rep Online. 2010 Apr 21;66(Pt 5):o1129. doi: 10.1107/S1600536810013905 (PMC2979216; doi:10.1107/S1600536810013905)
Supplement: Supplementary file 1 [file e-66-o1129-sup1.cif]

##############################################################################
###                                                                        ###
###        Electronic paper (Acta Crystallographica Section E)             ###
###                                                                        ###
##############################################################################
#                                                                            #
# This CIF contains the data in a paper accepted for publication in Acta     #
# Crystallographica Section E. It conforms to the requirements of Notes      #
# for Authors for Section E, and has been peer reviewed under the auspices   #
# of the IUCr Commission on Journals.                                        #
#                                                                            #
# Full details of the Crystallographic Information File format               #
# are given in the paper "The Crystallographic Information File (CIF):       #
# a New Standard Archive File for Crystallography" by S. R. Hall, F. H.      #
# Allen and I. D. Brown [Acta Cryst. (1991), A47, 655-685].                  #
#                                                                            #
# The current version of the core CIF dictionary is obtainable from          #
# ftp://ftp.iucr.org/pub/cif_core.dic. The current version number is 2.4.    #
#                                                                            #
# Software is freely available for graphical display of the structure(s) in  #
# this CIF.  For information consult the CIF home page http://www.iucr.org/  #
# cif/home.html                                                              #
#                                                                            #
# This file may be used for bona fide research purposes within the           #
# scientific community so long as proper attribution is given to the journal # 
# article from which it was obtained.                                        #
#                                                                            #
##############################################################################
                                             
data_I
_audit_creation_method     SHELXL-97
_chemical_name_systematic
;
4,4'-Bipyridine--2,2'-(1,2-phenylenedioxy)diacetic acid--water (1/1/1)
;
_chemical_name_common     ?
_chemical_formula_moiety     'C10 H8 N2, C10 H10 O6, H2 O'
_chemical_formula_sum     'C20 H20 N2 O7'
_chemical_formula_iupac     'C10 H8 N2, C10 H10 O6, H2 O'
_chemical_formula_weight     400.38
_chemical_melting_point     ?
_symmetry_cell_setting     monoclinic
_symmetry_space_group_name_H-M     'P 21/c'
_symmetry_space_group_name_Hall     '-P 2ybc'
loop_
    _symmetry_equiv_pos_as_xyz
    'x, y, z'
    '-x, y+1/2, -z+1/2'
    '-x, -y, -z'
    'x, -y-1/2, z-1/2'
_cell_length_a     11.566(5)
_cell_length_b     9.712(5)
_cell_length_c     16.810(7)
_cell_angle_alpha     90.00
_cell_angle_beta     90.81(2)
_cell_angle_gamma     90.00
_cell_volume     1888.2(15)
_cell_formula_units_Z     4
_cell_measurement_reflns_used     11161
_cell_measurement_theta_min     3.00
_cell_measurement_theta_max     27.48
_cell_measurement_temperature     291(2)
_exptl_crystal_description     Rod
_exptl_crystal_colour     colorless
_exptl_crystal_size_max     0.20
_exptl_crystal_size_mid     0.18
_exptl_crystal_size_min     0.12
_exptl_crystal_density_diffrn     1.408
_exptl_crystal_density_meas     ?
_exptl_crystal_density_method     'not measured'
_exptl_crystal_F_000     840
_exptl_absorpt_coefficient_mu     0.108
_exptl_absorpt_correction_type     Multi-scan
_exptl_absorpt_process_details     '(ABSCOR; Higashi, 1995)'
_exptl_absorpt_correction_T_min     0.9787
_exptl_absorpt_correction_T_max     0.9872
_exptl_special_details
;
;
_diffrn_ambient_temperature     291(2)
_diffrn_radiation_type     MoK\a
_diffrn_radiation_wavelength     0.71073
_diffrn_radiation_source     'fine-focus sealed tube'
_diffrn_radiation_monochromator     graphite
_diffrn_measurement_device_type     'Rigaku R-AXIS RAPID'
_diffrn_measurement_method     '\w scan'
_diffrn_detector_area_resol_mean     ?
_diffrn_reflns_number     18105
_diffrn_reflns_av_R_equivalents     0.0298
_diffrn_reflns_av_sigmaI/netI     0.0282
_diffrn_reflns_theta_min     3.01
_diffrn_reflns_theta_max     27.48
_diffrn_reflns_theta_full     27.48
_diffrn_measured_fraction_theta_max     0.993
_diffrn_measured_fraction_theta_full     0.993
_diffrn_reflns_limit_h_min     -15
_diffrn_reflns_limit_h_max     14
_diffrn_reflns_limit_k_min     -12
_diffrn_reflns_limit_k_max     12
_diffrn_reflns_limit_l_min     -21
_diffrn_reflns_limit_l_max     21
_diffrn_standards_number     0
_diffrn_standards_interval_count     0
_diffrn_standards_interval_time     0
_diffrn_standards_decay_%     0
_refine_special_details
;
Refinement of <i>F</i>^2^ against ALL reflections. The weighted <i>R</i>-factor
wR and goodness of fit <i>S</i> are based on <i>F</i>^2^, conventional
<i>R</i>-factors <i>R</i> are based on <i>F</i>, with <i>F</i> set to zero for
negative <i>F</i>^2^. The threshold expression of <i>F</i>^2^ >
\s(<i>F</i>^2^) is used only for calculating <i>R</i>-factors(gt) etc. and is
not relevant to the choice of reflections for refinement. <i>R</i>-factors
based on <i>F</i>^2^ are statistically about twice as large as those based on
<i>F</i>, and <i>R</i>- factors based on ALL data will be even larger.
;
_reflns_number_total     4306
_reflns_number_gt     2654
_reflns_threshold_expression     I>2\s(I)
_refine_ls_structure_factor_coef     Fsqd
_refine_ls_matrix_type     full
_refine_ls_R_factor_all     0.0671
_refine_ls_R_factor_gt     0.0389
_refine_ls_wR_factor_gt     0.1033
_refine_ls_wR_factor_ref     0.1128
_refine_ls_goodness_of_fit_ref     0.966
_refine_ls_restrained_S_all     0.966
_refine_ls_number_reflns     4306
_refine_ls_number_parameters     262
_refine_ls_number_restraints     0
_refine_ls_hydrogen_treatment     constr
_refine_ls_weighting_scheme     calc
_refine_ls_weighting_details
         'calc w=1/[\s^2^(Fo^2^)+(0.0647P)^2^+0.0000P] where P=(Fo^2^+2Fc^2^)/3'
_atom_sites_solution_hydrogens     geom
_atom_sites_solution_primary     direct
_atom_sites_solution_secondary     difmap
_refine_ls_shift/su_max     0.000
_refine_ls_shift/su_mean     0.000
_refine_diff_density_max     0.166
_refine_diff_density_min     -0.147
_refine_ls_extinction_method     none
_refine_ls_extinction_coef     ?
loop_
    _atom_type_symbol
    _atom_type_description
    _atom_type_scat_dispersion_real
    _atom_type_scat_dispersion_imag
    _atom_type_scat_source
    'C' 'C' 0.0033 0.0016
                         'International Tables Vol C Tables 4.2.6.8 and 6.1.1.4'
    'H' 'H' 0.0000 0.0000
                         'International Tables Vol C Tables 4.2.6.8 and 6.1.1.4'
    'N' 'N' 0.0061 0.0033
                         'International Tables Vol C Tables 4.2.6.8 and 6.1.1.4'
    'O' 'O' 0.0106 0.0060
                         'International Tables Vol C Tables 4.2.6.8 and 6.1.1.4'
_computing_data_collection     'RAPID-AUTO (Rigaku, 1998)'
_computing_cell_refinement     'RAPID-AUTO (Rigaku, 1998)'
_computing_data_reduction     'CrystalClear (Rigaku/MSC, 2002)'
_computing_structure_solution     'SHELXS97 (Sheldrick, 2008)'
_computing_structure_refinement     'SHELXL97 (Sheldrick, 2008)'
_computing_molecular_graphics
;
ORTEPIII (Burnett & Johnson, 1996),  ORTEP-3 for Windows (Farrugia,
1997)
and SHELXTL (Sheldrick, 2008)
;
_computing_publication_material     'SHELXL97 (Sheldrick, 2008)'
loop_
    _atom_site_type_symbol
    _atom_site_label
    _atom_site_fract_x
    _atom_site_fract_y
    _atom_site_fract_z
    _atom_site_U_iso_or_equiv
    _atom_site_adp_type
    _atom_site_calc_flag
    _atom_site_refinement_flags
    _atom_site_occupancy
    _atom_site_disorder_assembly
    _atom_site_disorder_group
    N N1 0.60888(10) 0.06435(13) 0.44070(7) 0.0574(3) Uani d . 1 . .
    C C1 0.59235(13) -0.04189(17) 0.39244(9) 0.0616(4) Uani d . 1 . .
    H H1 0.5467 -0.0293 0.3470 0.074 Uiso calc R 1 . .
    C C2 0.63933(12) -0.16976(16) 0.40627(8) 0.0588(4) Uani d . 1 . .
    H H2 0.6265 -0.2406 0.3700 0.071 Uiso calc R 1 . .
    C C3 0.70588(11) -0.19349(14) 0.47429(8) 0.0462(3) Uani d . 1 . .
    C C4 0.72238(12) -0.08127(15) 0.52468(9) 0.0574(4) Uani d . 1 . .
    H H4 0.7662 -0.0910 0.5712 0.069 Uiso calc R 1 . .
    C C5 0.67402(13) 0.04364(16) 0.50574(9) 0.0613(4) Uani d . 1 . .
    H H5 0.6873 0.1175 0.5399 0.074 Uiso calc R 1 . .
    C C6 0.75714(11) -0.33068(14) 0.49263(8) 0.0460(3) Uani d . 1 . .
    C C7 0.72463(14) -0.44768(16) 0.45093(9) 0.0662(4) Uani d . 1 . .
    H H7 0.6697 -0.4416 0.4101 0.079 Uiso calc R 1 . .
    C C8 0.77316(14) -0.57246(17) 0.46966(10) 0.0672(4) Uani d . 1 . .
    H H8 0.7498 -0.6493 0.4406 0.081 Uiso calc R 1 . .
    C C9 0.88302(13) -0.47824(16) 0.56821(9) 0.0609(4) Uani d . 1 . .
    H H9 0.9375 -0.4879 0.6091 0.073 Uiso calc R 1 . .
    C C10 0.83819(12) -0.34962(15) 0.55282(9) 0.0579(4) Uani d . 1 . .
    H H10 0.8626 -0.2748 0.5832 0.069 Uiso calc R 1 . .
    C C11 0.27722(11) 0.59624(14) 0.26783(7) 0.0458(3) Uani d . 1 . .
    C C12 0.32396(13) 0.71838(15) 0.29545(8) 0.0554(4) Uani d . 1 . .
    H H12 0.3895 0.7167 0.3282 0.066 Uiso calc R 1 . .
    C C13 0.27396(13) 0.84376(16) 0.27477(9) 0.0597(4) Uani d . 1 . .
    H H13 0.3061 0.9256 0.2935 0.072 Uiso calc R 1 . .
    C C14 0.17787(14) 0.84657(15) 0.22704(9) 0.0594(4) Uani d . 1 . .
    H H14 0.1442 0.9305 0.2135 0.071 Uiso calc R 1 . .
    C C15 0.12991(12) 0.72505(14) 0.19859(9) 0.0561(4) Uani d . 1 . .
    H H15 0.0644 0.7282 0.1659 0.067 Uiso calc R 1 . .
    C C16 0.17855(11) 0.59898(13) 0.21839(8) 0.0460(3) Uani d . 1 . .
    C C17 0.04541(11) 0.47710(14) 0.13642(8) 0.0495(3) Uani d . 1 . .
    H H17A 0.0694 0.5276 0.0897 0.059 Uiso calc R 1 . .
    H H17B -0.0208 0.5239 0.1587 0.059 Uiso calc R 1 . .
    C C18 0.01249(11) 0.33352(14) 0.11347(8) 0.0479(3) Uani d . 1 . .
    C C19 0.41863(12) 0.46231(15) 0.33609(8) 0.0542(4) Uani d . 1 . .
    H H19A 0.4001 0.5044 0.3867 0.065 Uiso calc R 1 . .
    H H19B 0.4818 0.5135 0.3130 0.065 Uiso calc R 1 . .
    C C20 0.45447(12) 0.31491(16) 0.34906(9) 0.0548(4) Uani d . 1 . .
    N N2 0.85154(10) -0.58951(13) 0.52696(7) 0.0564(3) Uani d . 1 . .
    O O1 0.13736(8) 0.47386(9) 0.19334(6) 0.0545(3) Uani d . 1 . .
    O O2 0.05129(9) 0.23016(10) 0.14397(6) 0.0597(3) Uani d . 1 . .
    O O3 -0.06491(9) 0.33379(10) 0.05595(6) 0.0651(3) Uani d . 1 . .
    H H23 -0.0867 0.2512 0.0481 0.098 Uiso d R 1 . .
    O O4 0.32100(8) 0.46709(9) 0.28462(6) 0.0531(3) Uani d . 1 . .
    O O5 0.42135(9) 0.21927(11) 0.30849(7) 0.0710(3) Uani d . 1 . .
    O O6 0.52702(9) 0.30628(11) 0.40864(6) 0.0709(3) Uani d . 1 . .
    H H24 0.5506 0.2251 0.4185 0.106 Uiso d R 1 . .
    O O7 0.17765(9) 0.17334(11) 0.28219(6) 0.0712(3) Uani d . 1 . .
    H H21 0.2472 0.2012 0.2804 0.107 Uiso d R 1 . .
    H H22 0.1466 0.2093 0.2410 0.107 Uiso d R 1 . .
loop_
    _atom_site_aniso_label
    _atom_site_aniso_U_11
    _atom_site_aniso_U_22
    _atom_site_aniso_U_33
    _atom_site_aniso_U_12
    _atom_site_aniso_U_13
    _atom_site_aniso_U_23
    N1 0.0485(7) 0.0614(8) 0.0619(7) 0.0020(6) -0.0057(6) 0.0183(6)
    C1 0.0563(9) 0.0752(11) 0.0530(9) 0.0049(8) -0.0126(7) 0.0131(8)
    C2 0.0600(9) 0.0681(10) 0.0477(8) 0.0021(7) -0.0126(7) 0.0027(7)
    C3 0.0390(7) 0.0545(8) 0.0450(7) -0.0045(6) -0.0039(6) 0.0072(6)
    C4 0.0596(9) 0.0545(9) 0.0576(9) -0.0024(7) -0.0206(7) 0.0064(7)
    C5 0.0631(9) 0.0544(9) 0.0659(10) -0.0012(7) -0.0148(8) 0.0071(7)
    C6 0.0416(7) 0.0524(8) 0.0438(7) -0.0029(6) -0.0028(6) 0.0038(6)
    C7 0.0703(10) 0.0606(10) 0.0669(10) 0.0008(8) -0.0296(8) -0.0013(7)
    C8 0.0746(11) 0.0555(9) 0.0707(10) -0.0005(8) -0.0216(9) -0.0062(8)
    C9 0.0601(9) 0.0614(10) 0.0605(9) 0.0063(7) -0.0208(7) -0.0002(7)
    C10 0.0591(8) 0.0562(9) 0.0578(9) 0.0015(7) -0.0184(7) -0.0038(7)
    C11 0.0460(7) 0.0424(7) 0.0491(8) 0.0020(6) -0.0019(6) 0.0038(6)
    C12 0.0569(8) 0.0524(8) 0.0564(9) -0.0040(7) -0.0123(7) -0.0008(7)
    C13 0.0711(10) 0.0460(8) 0.0619(9) -0.0055(7) -0.0024(8) -0.0063(7)
    C14 0.0701(9) 0.0429(8) 0.0653(9) 0.0085(7) -0.0010(8) -0.0015(7)
    C15 0.0536(8) 0.0473(8) 0.0673(9) 0.0062(6) -0.0098(7) -0.0008(7)
    C16 0.0434(7) 0.0412(7) 0.0532(8) 0.0010(6) -0.0036(6) -0.0006(6)
    C17 0.0436(7) 0.0486(8) 0.0559(8) 0.0043(6) -0.0107(6) 0.0010(6)
    C18 0.0419(7) 0.0512(8) 0.0504(8) 0.0016(6) -0.0037(6) 0.0006(6)
    C19 0.0486(8) 0.0563(9) 0.0572(8) -0.0028(6) -0.0138(7) 0.0076(7)
    C20 0.0420(7) 0.0605(9) 0.0615(9) -0.0020(7) -0.0072(7) 0.0113(7)
    N2 0.0542(7) 0.0556(7) 0.0592(7) 0.0048(6) -0.0051(6) 0.0036(6)
    O1 0.0508(5) 0.0404(5) 0.0718(6) 0.0025(4) -0.0210(5) -0.0003(4)
    O2 0.0639(6) 0.0475(6) 0.0672(7) 0.0036(5) -0.0183(5) 0.0005(5)
    O3 0.0661(6) 0.0540(6) 0.0743(7) -0.0046(5) -0.0293(6) 0.0030(5)
    O4 0.0492(5) 0.0462(6) 0.0635(6) 0.0002(4) -0.0167(4) 0.0052(4)
    O5 0.0635(7) 0.0599(7) 0.0888(8) 0.0060(5) -0.0230(6) -0.0003(6)
    O6 0.0665(7) 0.0639(7) 0.0812(8) 0.0023(5) -0.0319(6) 0.0154(6)
    O7 0.0797(7) 0.0581(7) 0.0750(7) -0.0155(5) -0.0260(6) 0.0135(5)
_geom_special_details
;
All esds (except the esd in the dihedral angle between two l.s. planes) are
estimated using the full covariance matrix. The cell esds are taken into
account individually in the estimation of esds in distances, angles and
torsion angles; correlations between esds in cell parameters are only used
when they are defined by crystal symmetry. An approximate (isotropic)
treatment of cell esds is used for estimating esds involving l.s. planes.
;
loop_
    _geom_bond_atom_site_label_1
    _geom_bond_atom_site_label_2
    _geom_bond_site_symmetry_2
    _geom_bond_distance
    _geom_bond_publ_flag
    N1 C1 . 1.325(2) ?
    N1 C5 . 1.3342(18) ?
    C1 C2 . 1.374(2) ?
    C1 H1 . 0.9300 ?
    C2 C3 . 1.3885(18) ?
    C2 H2 . 0.9300 ?
    C3 C4 . 1.392(2) ?
    C3 C6 . 1.489(2) ?
    C4 C5 . 1.371(2) ?
    C4 H4 . 0.9300 ?
    C5 H5 . 0.9300 ?
    C6 C10 . 1.3818(18) ?
    C6 C7 . 1.384(2) ?
    C7 C8 . 1.370(2) ?
    C7 H7 . 0.9300 ?
    C8 N2 . 1.3237(18) ?
    C8 H8 . 0.9300 ?
    C9 N2 . 1.3320(19) ?
    C9 C10 . 1.376(2) ?
    C9 H9 . 0.9300 ?
    C10 H10 . 0.9300 ?
    C11 O4 . 1.3803(17) ?
    C11 C12 . 1.3812(19) ?
    C11 C16 . 1.4025(18) ?
    C12 C13 . 1.390(2) ?
    C12 H12 . 0.9300 ?
    C13 C14 . 1.362(2) ?
    C13 H13 . 0.9300 ?
    C14 C15 . 1.386(2) ?
    C14 H14 . 0.9300 ?
    C15 C16 . 1.3861(19) ?
    C15 H15 . 0.9300 ?
    C16 O1 . 1.3695(16) ?
    C17 O1 . 1.4208(15) ?
    C17 C18 . 1.495(2) ?
    C17 H17A . 0.9700 ?
    C17 H17B . 0.9700 ?
    C18 O2 . 1.2105(16) ?
    C18 O3 . 1.3083(16) ?
    C19 O4 . 1.4136(15) ?
    C19 C20 . 1.505(2) ?
    C19 H19A . 0.9700 ?
    C19 H19B . 0.9700 ?
    C20 O5 . 1.2113(18) ?
    C20 O6 . 1.3002(16) ?
    O3 H23 . 0.8499 ?
    O6 H24 . 0.8500 ?
    O7 H21 . 0.8499 ?
    O7 H22 . 0.8501 ?
loop_
    _geom_angle_atom_site_label_1
    _geom_angle_atom_site_label_2
    _geom_angle_atom_site_label_3
    _geom_angle_site_symmetry_1
    _geom_angle_site_symmetry_3
    _geom_angle
    _geom_angle_publ_flag
    C1 N1 C5 . . 117.34(13) ?
    N1 C1 C2 . . 123.17(12) ?
    N1 C1 H1 . . 118.4 ?
    C2 C1 H1 . . 118.4 ?
    C1 C2 C3 . . 120.17(14) ?
    C1 C2 H2 . . 119.9 ?
    C3 C2 H2 . . 119.9 ?
    C2 C3 C4 . . 116.16(13) ?
    C2 C3 C6 . . 122.24(13) ?
    C4 C3 C6 . . 121.60(11) ?
    C5 C4 C3 . . 119.96(12) ?
    C5 C4 H4 . . 120.0 ?
    C3 C4 H4 . . 120.0 ?
    N1 C5 C4 . . 123.18(14) ?
    N1 C5 H5 . . 118.4 ?
    C4 C5 H5 . . 118.4 ?
    C10 C6 C7 . . 115.98(13) ?
    C10 C6 C3 . . 122.33(12) ?
    C7 C6 C3 . . 121.68(12) ?
    C8 C7 C6 . . 120.14(13) ?
    C8 C7 H7 . . 119.9 ?
    C6 C7 H7 . . 119.9 ?
    N2 C8 C7 . . 123.49(14) ?
    N2 C8 H8 . . 118.3 ?
    C7 C8 H8 . . 118.3 ?
    N2 C9 C10 . . 122.64(12) ?
    N2 C9 H9 . . 118.7 ?
    C10 C9 H9 . . 118.7 ?
    C9 C10 C6 . . 120.57(13) ?
    C9 C10 H10 . . 119.7 ?
    C6 C10 H10 . . 119.7 ?
    O4 C11 C12 . . 124.82(11) ?
    O4 C11 C16 . . 115.56(11) ?
    C12 C11 C16 . . 119.61(11) ?
    C11 C12 C13 . . 120.59(12) ?
    C11 C12 H12 . . 119.7 ?
    C13 C12 H12 . . 119.7 ?
    C14 C13 C12 . . 119.87(13) ?
    C14 C13 H13 . . 120.1 ?
    C12 C13 H13 . . 120.1 ?
    C13 C14 C15 . . 120.36(13) ?
    C13 C14 H14 . . 119.8 ?
    C15 C14 H14 . . 119.8 ?
    C16 C15 C14 . . 120.67(13) ?
    C16 C15 H15 . . 119.7 ?
    C14 C15 H15 . . 119.7 ?
    O1 C16 C15 . . 124.87(11) ?
    O1 C16 C11 . . 116.23(11) ?
    C15 C16 C11 . . 118.90(12) ?
    O1 C17 C18 . . 109.80(10) ?
    O1 C17 H17A . . 109.7 ?
    C18 C17 H17A . . 109.7 ?
    O1 C17 H17B . . 109.7 ?
    C18 C17 H17B . . 109.7 ?
    H17A C17 H17B . . 108.2 ?
    O2 C18 O3 . . 124.09(13) ?
    O2 C18 C17 . . 124.94(12) ?
    O3 C18 C17 . . 110.98(11) ?
    O4 C19 C20 . . 109.62(11) ?
    O4 C19 H19A . . 109.7 ?
    C20 C19 H19A . . 109.7 ?
    O4 C19 H19B . . 109.7 ?
    C20 C19 H19B . . 109.7 ?
    H19A C19 H19B . . 108.2 ?
    O5 C20 O6 . . 125.43(14) ?
    O5 C20 C19 . . 124.30(12) ?
    O6 C20 C19 . . 110.26(13) ?
    C8 N2 C9 . . 117.18(13) ?
    C16 O1 C17 . . 116.18(10) ?
    C18 O3 H23 . . 108.1 ?
    C11 O4 C19 . . 116.26(10) ?
    C20 O6 H24 . . 114.3 ?
    H21 O7 H22 . . 103.2 ?
loop_
    _geom_hbond_atom_site_label_D
    _geom_hbond_atom_site_label_H
    _geom_hbond_atom_site_label_A
    _geom_hbond_site_symmetry_A
    _geom_hbond_distance_DH
    _geom_hbond_distance_HA
    _geom_hbond_distance_DA
    _geom_hbond_angle_DHA
    O3 H23 N2 4_455 0.85 1.76 2.6051(19) 172.6
    O6 H24 N1 . 0.85 1.74 2.5871(19) 175.7
    O7 H21 O5 . 0.85 2.07 2.8817(19) 159.7
    O7 H22 O2 . 0.85 1.97 2.7826(17) 160.5
data_global
_journal_date_recd_electronic     2010-04-07
_journal_date_accepted     2010-04-15
_journal_name_full     'Acta Crystallographica, Section E'
_journal_year     2010
_journal_volume     66
_journal_issue      5
_journal_page_first     o1129
_journal_page_last     o1129
_journal_paper_category     QO
_journal_coeditor_code     DN2556
_publ_contact_author_name     'Ms. Ye, Ling'
_publ_contact_author_address
;
State Key Laboratory for Supramolecular Structure and Materials,
School of Chemistry,
Jilin University,
Changchun, 130012,
People's Republic of China
;
_publ_contact_author_email     yeling@jlu.edu.cn
_publ_contact_author_fax     '(86)431 8519 3421'
_publ_contact_author_phone     '(86)431 8516 8488'
_publ_section_title
;
4,4'-Bipyridine--2,2'-(1,2-phenylenedioxy)diacetic acid--water (1/1/1)
;
loop_
    _publ_author_name
    _publ_author_footnote
    _publ_author_address
    'Bu, Feng-Quan' .
;
School of Pharmaceutical Science,
Jilin University,
Changchun 130012,
People's Republic of China
;
    'Wu, Ying' .
;
State Key Laboratory for Supramolecular Structure and Materials,
Jilin University,
Changchun 130012,
People's Republic of China
;
    'Ye, Ling' .
;
State Key Laboratory for Supramolecular Structure and Materials,
Jilin University,
Changchun 130012,
People's Republic of China
;
    'Yan, Peng' .
;
Department of Chemistry and Chemical Engineering,
Jinzhong College,
Jinzhong 030600
People's Republic of China
;
