# Supplementary material for: 4,4′-Bipyridine–2,2′-(1,2-phenylene­dioxy)diacetic acid–water (1/1/1)
Source: Acta Crystallogr Sect E Struct Rep Online. 2010 Apr 21;66(Pt 5):o1129. doi: 10.1107/S1600536810013905 (PMC2979216; doi:10.1107/S1600536810013905)
Supplement: Supplementary file 2 [file e-66-o1129-Isup2.hkl]

# 
# h,k,l, Fc-squared, Fo-squared, sigma(Fo-squared) and status flag 
# 
data_I
_shelx_title ' 4bpy in P2(1)/c' 
_shelx_refln_list_code          4 
_shelx_F_calc_maximum      439.83 
_exptl_crystal_F_000       840.00 
_reflns_d_resolution_high  0.7701 
 
loop_ 
 _symmetry_equiv_pos_as_xyz 
 'x, y, z' 
 '-x, y+1/2, -z+1/2' 
 '-x, -y, -z' 
 'x, -y-1/2, z-1/2' 
 
_cell_length_a    11.5665 
_cell_length_b     9.7120 
_cell_length_c    16.8101 
_cell_angle_alpha  90.000 
_cell_angle_beta   90.814 
_cell_angle_gamma  90.000 
 
_shelx_F_squared_multiplier     1.000 
 
loop_ 
 _refln_index_h 
 _refln_index_k 
 _refln_index_l 
 _refln_F_squared_calc 
 _refln_F_squared_meas 
 _refln_F_squared_sigma 
 _refln_observed_status 
   2   0   0     5852.18     5683.93     60.59 o 
   3   0   0        0.23        1.59      1.47 o 
   4   0   0      895.13      893.33     10.44 o 
   5   0   0      215.51      215.71      7.93 o 
   6   0   0       86.97       92.41      5.73 o 
   7   0   0     2772.58     3046.89     59.71 o 
   8   0   0      413.63      400.31      6.44 o 
   9   0   0      601.75      613.99      9.21 o 
  10   0   0      130.49      141.37      6.07 o 
  11   0   0      107.22       99.78      4.20 o 
  12   0   0        0.14        0.27      2.20 o 
  13   0   0        0.07        1.78      3.00 o 
  14   0   0        4.26        3.60      3.58 o 
   2   1   0     1446.33     1318.06      9.78 o 
   3   1   0      247.62      215.25      2.34 o 
   4   1   0      343.98      305.60      3.12 o 
   5   1   0      555.74      619.58      5.78 o 
   6   1   0      273.25      276.59      4.06 o 
   7   1   0        2.16        1.86      1.09 o 
   8   1   0      327.74      341.87      4.42 o 
   9   1   0        0.09        0.42      1.48 o 
  10   1   0       69.81       73.64      2.45 o 
  11   1   0       10.91       11.78      1.87 o 
  12   1   0       44.64       38.11      2.54 o 
  13   1   0        3.46        2.39      2.09 o 
  14   1   0       33.48       30.71      6.58 o 
   0   2   0        0.48        1.10      1.25 o 
   1   2   0       44.73       44.62      1.15 o 
   2   2   0     3000.11     2865.67     19.75 o 
   3   2   0      597.41      528.71      3.61 o 
   4   2   0     1356.58     1310.86     10.09 o 
   5   2   0       35.94       35.87      2.30 o 
   6   2   0        9.45       11.94      1.30 o 
   7   2   0      254.18      237.60      3.01 o 
   8   2   0      144.39      147.78      2.67 o 
   9   2   0        0.52       -0.83      1.69 o 
  10   2   0       65.22       71.27      3.27 o 
  11   2   0      155.80      158.66      3.80 o 
  12   2   0        1.07        0.49      1.76 o 
  13   2   0       17.39       16.65      4.39 o 
  14   2   0        3.13       -0.96      2.99 o 
   1   3   0      711.32      672.71      5.02 o 
   2   3   0      127.64      119.93      1.95 o 
   3   3   0        0.98        1.71      0.98 o 
   4   3   0      614.67      620.59      4.40 o 
   5   3   0       51.42       53.01      2.97 o 
   6   3   0      847.82      867.28      8.84 o 
   7   3   0       16.06       19.85      1.86 o 
   8   3   0       96.28       85.20      3.56 o 
   9   3   0       16.07       12.24      2.41 o 
  10   3   0      114.05      117.14      4.71 o 
  11   3   0        9.24       10.73      1.60 o 
  12   3   0        0.20        0.59      1.88 o 
  13   3   0        1.41        0.96      3.30 o 
  14   3   0       17.28       15.70      6.28 o 
   0   4   0     1466.14     1325.06     14.65 o 
   1   4   0      217.53      196.22      2.94 o 
   2   4   0     3749.17     3899.34     25.61 o 
   3   4   0      772.35      820.03      6.34 o 
   4   4   0     1290.71     1352.30     10.24 o 
   5   4   0      482.64      515.47      7.24 o 
   6   4   0      109.12       97.72      1.98 o 
   7   4   0       26.99       24.28      1.40 o 
   8   4   0       23.45       22.58      1.77 o 
   9   4   0      199.96      209.19      4.70 o 
  10   4   0        1.04        0.94      1.27 o 
  11   4   0      533.92      481.71     19.17 o 
  12   4   0       25.44       28.94      4.54 o 
  13   4   0       11.31       12.99      4.31 o 
  14   4   0        1.23       11.43      4.39 o 
   1   5   0      134.14      154.75      2.84 o 
   2   5   0        8.99        6.65      1.45 o 
   3   5   0      673.22      686.09      5.59 o 
   4   5   0      610.35      600.26      5.89 o 
   5   5   0      994.48      983.52      9.24 o 
   6   5   0      116.37      117.06      2.23 o 
   7   5   0        0.05       -0.25      1.57 o 
   8   5   0      210.04      205.71      3.50 o 
   9   5   0      122.74      135.17      3.21 o 
  10   5   0        0.88        1.20      1.29 o 
  11   5   0        5.78        3.42      3.73 o 
  12   5   0        1.52        0.49      3.88 o 
  13   5   0       13.92       15.22      5.35 o 
   0   6   0      820.29      872.46     10.26 o 
   1   6   0      169.75      167.96      4.18 o 
   2   6   0      204.91      210.28      3.17 o 
   3   6   0       45.57       44.26      2.88 o 
   4   6   0       19.40       20.84      2.23 o 
   5   6   0        0.24        0.65      1.97 o 
   6   6   0      144.23      158.68      3.33 o 
   7   6   0       24.76       23.27      2.21 o 
   8   6   0        4.20        4.13      1.96 o 
   9   6   0       19.45       15.63      1.69 o 
  10   6   0       15.01       13.36      1.84 o 
  11   6   0       10.10        8.34      7.02 o 
  12   6   0        1.83        6.46      4.33 o 
  13   6   0        8.04        7.50      4.66 o 
   1   7   0     1852.20     1747.08     14.77 o 
   2   7   0       43.14       42.61      4.73 o 
   3   7   0        1.83        1.17      2.44 o 
   4   7   0      143.57      145.54      4.03 o 
   5   7   0      235.49      232.82      4.06 o 
   6   7   0      143.04      125.77      3.35 o 
   7   7   0        4.74        5.06      1.61 o 
   8   7   0      156.08      146.67      3.57 o 
   9   7   0       11.85        7.98      2.37 o 
  10   7   0       35.93       27.69      5.35 o 
  11   7   0        0.63        3.59      5.52 o 
  12   7   0        3.99        5.14      5.25 o 
   0   8   0      853.42      854.75     20.52 o 
   1   8   0      344.04      348.20      7.23 o 
   2   8   0       39.28       51.01      3.99 o 
   3   8   0       23.31       23.04      2.80 o 
   4   8   0       68.26       65.17      5.29 o 
   5   8   0        0.11       -0.63      2.58 o 
   6   8   0        4.34        3.20      2.57 o 
   7   8   0        9.52        9.17      2.54 o 
   8   8   0        1.36        0.46      2.27 o 
   9   8   0        0.02        0.32      1.46 o 
  10   8   0        4.40       -0.13      4.29 o 
  11   8   0        6.54        5.59      5.31 o 
   1   9   0      140.79      134.27      4.46 o 
   2   9   0       77.08       78.06      3.67 o 
   3   9   0      179.32      190.93      5.48 o 
   4   9   0        5.65        6.99      3.94 o 
   5   9   0       18.09       16.00      4.06 o 
   6   9   0        1.06        2.84      3.25 o 
   7   9   0        2.69        1.25      2.41 o 
   8   9   0        8.18        6.52      2.77 o 
   9   9   0       12.98       12.91      5.98 o 
  10   9   0       22.35       25.51      5.70 o 
   0  10   0       41.05       48.11     10.09 o 
   1  10   0        8.52        5.80      2.56 o 
   2  10   0        2.65        2.01      3.08 o 
   3  10   0       35.01       38.81      3.94 o 
   4  10   0        5.66        8.42      4.13 o 
   5  10   0       24.03       18.28      4.58 o 
   6  10   0        3.70        4.12      3.93 o 
   7  10   0        4.67        0.91      3.32 o 
   8  10   0        0.22        1.67      4.38 o 
   9  10   0        1.06        3.05      8.40 o 
   1  11   0       28.76       30.29      4.08 o 
   2  11   0        4.15        2.44      2.99 o 
   3  11   0       37.57       59.96      4.54 o 
   4  11   0        2.78        5.91      4.01 o 
   5  11   0        0.02        1.43      3.45 o 
   6  11   0        1.46        3.00      3.67 o 
   7  11   0        4.18        1.51      3.57 o 
   0  12   0       16.36       19.49      5.95 o 
   1  12   0       48.80       70.74      4.40 o 
   2  12   0       10.77       11.14      3.80 o 
   3  12   0       10.96       15.87      4.82 o 
   4  12   0       18.87       26.92      4.84 o 
 -14   1   1        7.32        4.96      3.14 o 
 -13   1   1        0.12       -0.23      1.74 o 
 -12   1   1       35.84       27.91      3.98 o 
 -11   1   1        0.12        1.51      1.79 o 
 -10   1   1      376.09      390.59      5.45 o 
  -9   1   1       96.98      106.20      2.96 o 
  -8   1   1       14.76       12.95      1.88 o 
  -7   1   1        5.83        5.97      1.67 o 
  -6   1   1      267.39      288.32      3.63 o 
  -5   1   1       75.47       80.85      2.04 o 
  -4   1   1       67.17       63.71      1.85 o 
  -3   1   1    21546.41    22334.50    291.50 o 
  -2   1   1      253.15      227.80      2.12 o 
   1   1   1     7296.46     6821.61     65.70 o 
   2   1   1     3388.03     3136.54     27.92 o 
   3   1   1      430.63      402.38      7.62 o 
   4   1   1      501.01      485.09      3.63 o 
   5   1   1     1192.17     1199.05     15.90 o 
   6   1   1      173.25      185.94      2.56 o 
   7   1   1      111.89      130.51      2.49 o 
   8   1   1      453.02      475.82      5.98 o 
   9   1   1      186.08      196.07      2.99 o 
  10   1   1       24.99       27.59      1.69 o 
  11   1   1        1.20        2.10      1.87 o 
  12   1   1        2.36        4.12      2.31 o 
  13   1   1        2.97        4.35      2.95 o 
  14   1   1        4.04        1.59      3.13 o 
 -14   2   1        0.28        1.63      4.11 o 
 -13   2   1       46.30       41.49      3.73 o 
 -12   2   1       14.73       12.84      2.80 o 
 -11   2   1       91.12       90.71      2.84 o 
 -10   2   1       31.09       31.66      2.41 o 
  -9   2   1        8.75        8.54      2.26 o 
  -8   2   1        1.89        2.97      1.68 o 
  -7   2   1       20.39       27.18      1.94 o 
  -6   2   1      192.14      211.80      2.74 o 
  -5   2   1        7.72        5.15      1.33 o 
  -4   2   1      574.22      515.37      4.89 o 
  -3   2   1     1342.85     1223.92      8.28 o 
  -2   2   1     2054.56     1829.30     14.94 o 
  -1   2   1      307.43      286.91      2.82 o 
   0   2   1      959.92      774.31      6.51 o 
   1   2   1       71.75       64.19      1.37 o 
   2   2   1      735.34      671.75      4.34 o 
   3   2   1       70.25       66.68      1.15 o 
   4   2   1      109.38      116.10      4.38 o 
   5   2   1      396.19      405.10      4.74 o 
   6   2   1       78.16       75.25      1.86 o 
   7   2   1       27.90       31.17      1.99 o 
   8   2   1       59.74       61.78      2.34 o 
   9   2   1      289.54      289.91      4.85 o 
  10   2   1        3.93        4.67      1.43 o 
  11   2   1       40.32       33.94      2.95 o 
  12   2   1        4.47        2.18      1.11 o 
  13   2   1        0.11        1.30      3.98 o 
  14   2   1        1.98       -1.35      3.43 o 
 -14   3   1      158.08      147.01      7.36 o 
 -13   3   1       24.39       25.62      5.78 o 
 -12   3   1        8.19        7.93      3.59 o 
 -11   3   1       95.82      104.38      3.98 o 
 -10   3   1      114.26      121.60      3.41 o 
  -9   3   1       99.03      108.66      3.03 o 
  -8   3   1      277.24      283.32      4.43 o 
  -7   3   1       19.08       13.59      1.85 o 
  -6   3   1       56.23       57.86      3.94 o 
  -5   3   1      212.56      220.22      4.35 o 
  -4   3   1       39.54       40.60      1.77 o 
  -3   3   1      190.57      213.58      3.26 o 
  -2   3   1      892.26      838.39      8.31 o 
  -1   3   1     1740.57     1709.54     17.57 o 
   0   3   1        0.05       -1.08      1.28 o 
   1   3   1    10139.56     9642.74     74.05 o 
   2   3   1      480.40      442.62      3.82 o 
   3   3   1     5039.14     5069.86     51.62 o 
   4   3   1      627.85      610.69      4.75 o 
   5   3   1       19.89       20.46      1.18 o 
   6   3   1       83.58       78.68      1.70 o 
   7   3   1       93.85       90.57      2.05 o 
   8   3   1      160.51      159.26      2.06 o 
   9   3   1       53.17       53.82      1.43 o 
  10   3   1      190.60      185.87      8.03 o 
  11   3   1        7.20        8.99      3.88 o 
  12   3   1       69.16       78.37      6.61 o 
  13   3   1        3.34        0.91      3.57 o 
  14   3   1        1.08       -2.64      5.23 o 
 -14   4   1        0.28        1.79      4.03 o 
 -13   4   1        0.06       -0.48      4.54 o 
 -12   4   1       65.05       71.43      7.13 o 
 -11   4   1       66.94       62.96      3.87 o 
 -10   4   1        1.80        4.18      1.90 o 
  -9   4   1        1.33       -0.39      1.67 o 
  -8   4   1      146.63      137.49      3.04 o 
  -7   4   1      120.00      117.96      3.28 o 
  -6   4   1       78.12       83.91      2.61 o 
  -5   4   1      269.56      297.62      4.99 o 
  -4   4   1      853.47      854.18      6.95 o 
  -3   4   1       29.50       38.37      1.70 o 
  -2   4   1     4817.25     4816.48     32.36 o 
  -1   4   1       93.64       97.56      2.44 o 
   0   4   1      395.61      380.90      4.25 o 
   1   4   1       80.72       79.95      2.25 o 
   2   4   1     4575.54     5001.58     33.72 o 
   3   4   1       21.77       20.09      1.59 o 
   4   4   1     2297.21     2505.66     19.15 o 
   5   4   1      715.29      748.10      5.65 o 
   6   4   1       61.26       59.39      2.37 o 
   7   4   1        1.75        1.03      1.00 o 
   8   4   1       35.39       31.89      1.47 o 
   9   4   1      355.24      361.06      7.12 o 
  10   4   1        5.78        4.98      3.45 o 
  11   4   1     1070.71     1148.52     16.24 o 
  12   4   1        0.40       -2.06      4.92 o 
  13   4   1       56.34       63.52      5.92 o 
  14   4   1        0.88        0.01      4.92 o 
 -13   5   1        1.49        2.20      3.98 o 
 -12   5   1       29.32       29.11      5.31 o 
 -11   5   1        2.02        2.28      1.79 o 
 -10   5   1      197.26      195.95      4.44 o 
  -9   5   1       11.88       12.32      2.23 o 
  -8   5   1      158.10      173.41      3.71 o 
  -7   5   1       14.51       11.64      1.90 o 
  -6   5   1       16.69       25.42      2.72 o 
  -5   5   1       54.43       64.45      2.12 o 
  -4   5   1       73.45       78.92      2.34 o 
  -3   5   1      310.46      387.66      4.51 o 
  -2   5   1      271.44      260.19      3.40 o 
  -1   5   1      762.03      762.46      8.10 o 
   0   5   1       40.88       43.29      2.98 o 
   1   5   1      683.23      691.05      6.22 o 
   2   5   1        1.81        1.68      1.55 o 
   3   5   1       11.91       20.87      1.84 o 
   4   5   1     1081.33     1136.89      9.87 o 
   5   5   1      436.35      435.54      5.33 o 
   6   5   1      250.58      267.31      3.45 o 
   7   5   1       71.82       64.97      5.18 o 
   8   5   1       44.53       44.05      1.70 o 
   9   5   1      110.90      115.67      6.95 o 
  10   5   1      241.10      224.78     10.59 o 
  11   5   1       33.78       36.60      4.57 o 
  12   5   1       15.40       14.56      4.31 o 
  13   5   1       13.73       13.11      5.21 o 
 -13   6   1        1.96        4.94      5.04 o 
 -12   6   1        0.02        1.98      4.33 o 
 -11   6   1        7.07        2.59      3.69 o 
 -10   6   1        6.69        5.92      1.76 o 
  -9   6   1        6.68        6.74      1.77 o 
  -8   6   1       12.24       10.29      1.88 o 
  -7   6   1        0.49        2.04      1.97 o 
  -6   6   1       30.78       33.02      2.15 o 
  -5   6   1       93.65       95.71      2.88 o 
  -4   6   1      130.22      144.78      4.63 o 
  -3   6   1        4.04        4.54      1.81 o 
  -2   6   1        0.01        1.05      1.49 o 
  -1   6   1       21.05       24.88      2.79 o 
   0   6   1       94.37      103.54      2.69 o 
   1   6   1      153.59      146.97      3.29 o 
   2   6   1        5.75        6.96      1.85 o 
   3   6   1       34.24       36.44      2.61 o 
   4   6   1      132.55      128.86      3.54 o 
   5   6   1       19.98       22.35      3.00 o 
   6   6   1       20.96       23.58      2.18 o 
   7   6   1       55.15       47.49      2.15 o 
   8   6   1        1.11        0.67      1.09 o 
   9   6   1        6.84       10.61      1.46 o 
  10   6   1        5.95        4.88      4.25 o 
  11   6   1        0.00        0.88      4.01 o 
  12   6   1       10.33       12.94      7.71 o 
  13   6   1        0.08        1.31      4.71 o 
 -12   7   1        6.89        9.38      5.31 o 
 -11   7   1        4.68       -0.65      6.28 o 
 -10   7   1        1.31        3.41      2.26 o 
  -9   7   1       32.46       22.88      2.65 o 
  -8   7   1        0.64        2.32      2.53 o 
  -7   7   1       59.05       63.95      3.01 o 
  -6   7   1       40.49       39.47      2.83 o 
  -5   7   1       36.32       31.65      3.10 o 
  -4   7   1      117.86      117.66      4.58 o 
  -3   7   1      187.61      183.83      3.91 o 
  -2   7   1      103.50      111.15      3.63 o 
  -1   7   1        6.06        5.54      2.28 o 
   0   7   1       10.51        8.37      2.58 o 
   1   7   1      490.66      467.47      8.36 o 
   2   7   1      142.24      139.83      3.37 o 
   3   7   1      197.79      210.24      4.36 o 
   4   7   1       85.74       79.87      3.08 o 
   5   7   1      122.37      113.17      4.02 o 
   6   7   1        1.17        0.56      1.69 o 
   7   7   1       82.39       69.82      2.48 o 
   8   7   1        6.54        7.88      1.76 o 
   9   7   1        1.53        1.05      1.52 o 
  10   7   1       90.26      102.37      7.82 o 
  11   7   1        0.02       -0.20      6.00 o 
  12   7   1        1.64        4.00      5.04 o 
 -11   8   1       54.55       58.34      6.77 o 
 -10   8   1        7.39        8.81      4.53 o 
  -9   8   1       30.55       29.69      3.35 o 
  -8   8   1       28.04       20.33      3.51 o 
  -7   8   1      113.59       95.59      4.57 o 
  -6   8   1       63.24       61.60      3.83 o 
  -5   8   1        1.91        1.72      2.81 o 
  -4   8   1       67.01       70.39      4.55 o 
  -3   8   1        4.07        5.78      2.34 o 
  -2   8   1       33.00       38.18      3.62 o 
  -1   8   1      632.96      684.20      8.04 o 
   0   8   1     3105.53     3082.99     24.94 o 
   1   8   1      135.78      145.71      5.14 o 
   2   8   1       16.82       16.22      3.13 o 
   3   8   1      168.63      170.71      4.38 o 
   4   8   1      124.43      115.70      3.48 o 
   5   8   1       28.78       28.87      3.04 o 
   6   8   1      193.88      157.47      4.95 o 
   7   8   1      250.08      246.74      4.37 o 
   8   8   1       20.02       18.05      2.21 o 
   9   8   1        0.50        2.24      4.58 o 
  10   8   1        2.88        7.42      4.60 o 
  11   8   1        0.05        4.37      5.23 o 
 -10   9   1       49.25       44.28      6.73 o 
  -9   9   1        1.85        0.53      6.46 o 
  -8   9   1       10.79        6.72      2.35 o 
  -7   9   1       33.16       31.25      3.58 o 
  -6   9   1       84.66       73.71      6.52 o 
  -5   9   1       52.68       43.23      4.63 o 
  -4   9   1       44.22       36.51      4.67 o 
  -3   9   1      549.23      543.06      9.06 o 
  -2   9   1       12.42       12.14      3.07 o 
  -1   9   1       76.69       89.25      4.40 o 
   0   9   1       39.16       40.48      3.54 o 
   1   9   1      300.76      306.96      4.93 o 
   2   9   1      501.22      532.11      7.83 o 
   3   9   1        1.00       -0.66      2.45 o 
   4   9   1       33.13       42.46      6.85 o 
   5   9   1       57.46       50.43      5.55 o 
   6   9   1        1.16       -2.99      2.99 o 
   7   9   1        0.15        0.01      2.59 o 
   8   9   1        0.13       -1.43      2.48 o 
   9   9   1        4.95        6.74      6.68 o 
  10   9   1        7.93       10.38      5.89 o 
  -9  10   1        3.16        2.68      6.83 o 
  -8  10   1        0.00        1.91      2.81 o 
  -7  10   1        6.74        2.52      3.33 o 
  -6  10   1        1.46        1.93      3.46 o 
  -5  10   1       12.47        9.25      4.10 o 
  -4  10   1        3.48        1.51      3.40 o 
  -3  10   1       39.39       52.83      5.60 o 
  -2  10   1       19.55       23.74      3.65 o 
  -1  10   1       32.71       41.66      3.30 o 
   0  10   1        0.28       -0.91      2.30 o 
   1  10   1        7.93        9.89      3.14 o 
   2  10   1       61.79       68.99      3.99 o 
   3  10   1        0.51       -1.59      3.15 o 
   4  10   1       29.19       32.32      4.62 o 
   5  10   1       13.49       15.60      4.76 o 
   6  10   1       28.68       29.69      5.72 o 
   7  10   1        0.33        0.35      2.20 o 
   8  10   1        0.43       -0.37      4.33 o 
   9  10   1        4.92        7.45      7.15 o 
  -7  11   1        0.46       -0.46      3.74 o 
  -6  11   1        4.53        2.77      4.60 o 
  -5  11   1       25.09       27.58      4.70 o 
  -4  11   1        2.82        7.19      3.77 o 
  -3  11   1        8.89       12.35      3.77 o 
  -2  11   1        0.19        1.18      2.84 o 
  -1  11   1       14.01       16.47      3.73 o 
   0  11   1        0.73       -0.22      3.22 o 
   1  11   1       14.52       17.59      3.59 o 
   2  11   1        1.73        3.12      3.43 o 
   3  11   1       49.70       70.47      4.05 o 
   4  11   1        9.01       15.22      4.01 o 
   5  11   1       43.30       54.21      4.93 o 
   6  11   1        5.61        8.66      4.04 o 
   7  11   1        1.01       -2.03      3.79 o 
  -4  12   1       26.88       31.48      4.86 o 
  -3  12   1        0.53        2.55      3.73 o 
  -2  12   1       27.26       47.68      5.00 o 
  -1  12   1        9.25       11.10      3.68 o 
   0  12   1       21.19       28.94      4.27 o 
   1  12   1        6.52        1.92      3.59 o 
   2  12   1       58.50       61.40      5.34 o 
   3  12   1       20.02       17.41      5.04 o 
   4  12   1        2.18       -0.08      4.02 o 
 -14   0   2        0.67        0.73      4.96 o 
 -13   0   2       69.03       62.14      5.04 o 
 -12   0   2       35.81       38.66      4.47 o 
 -11   0   2       84.73       91.61      4.20 o 
 -10   0   2       41.38       32.38      3.74 o 
  -9   0   2      336.94      331.53      6.07 o 
  -8   0   2     1170.44     1286.57     18.54 o 
  -7   0   2      420.56      428.35      7.17 o 
  -6   0   2        8.25        7.20      3.26 o 
  -5   0   2       41.58       35.83      3.74 o 
  -4   0   2     2355.62     2325.56     26.80 o 
  -3   0   2     4119.41     3919.53     42.38 o 
  -2   0   2       80.31      100.45     13.88 o 
   1   0   2       82.57       70.67      1.79 o 
   2   0   2      296.57      256.46      3.31 o 
   3   0   2      264.66      216.91      3.26 o 
   4   0   2      199.65      199.85      6.61 o 
   5   0   2      970.26      963.48     32.17 o 
   6   0   2     5024.48     5564.47    152.92 o 
   7   0   2      618.26      600.44      6.69 o 
   8   0   2      380.11      371.11      5.51 o 
   9   0   2      941.96      931.79     11.42 o 
  10   0   2        9.66        8.60      1.87 o 
  11   0   2      200.12      181.74      4.32 o 
  12   0   2        0.51        3.08      2.82 o 
  13   0   2      142.89      155.72      4.50 o 
  14   0   2       26.40       24.24     17.19 o 
 -14   1   2        7.53        7.40      2.96 o 
 -13   1   2        1.02        0.57      2.05 o 
 -12   1   2       36.72       46.47      3.77 o 
 -11   1   2       42.02       46.51      2.50 o 
 -10   1   2       21.85       28.18      2.60 o 
  -9   1   2      116.62      114.97      3.34 o 
  -8   1   2       76.62       87.88      2.35 o 
  -7   1   2       40.63       49.30      2.46 o 
  -6   1   2      451.41      470.02      5.85 o 
  -5   1   2       62.63       46.31      1.97 o 
  -4   1   2      727.77      699.19      6.33 o 
  -3   1   2    38865.09    41168.43    465.85 o 
  -2   1   2       10.89       13.06      1.44 o 
  -1   1   2      202.02      218.11      3.51 o 
   0   1   2        7.42        5.80      1.02 o 
   1   1   2    19314.79    18481.13    144.49 o 
   2   1   2       49.39       43.79      1.62 o 
   3   1   2      772.17      696.91     10.85 o 
   4   1   2     1785.86     1780.04     13.05 o 
   5   1   2      679.26      711.52      5.14 o 
   6   1   2      647.06      667.65      4.82 o 
   7   1   2      775.71      767.34      8.17 o 
   8   1   2      156.93      199.36      2.91 o 
   9   1   2        8.78        7.64      1.27 o 
  10   1   2       46.26       43.86      2.58 o 
  11   1   2        1.39        1.35      1.59 o 
  12   1   2       40.48       46.59      1.79 o 
  13   1   2        1.01        3.57      2.83 o 
  14   1   2       26.04       31.93      7.33 o 
 -14   2   2        1.81        0.38      5.26 o 
 -13   2   2        7.49        6.19      2.92 o 
 -12   2   2        5.76        5.71      2.07 o 
 -11   2   2       17.77       19.25      2.68 o 
 -10   2   2        0.13        1.75      2.11 o 
  -9   2   2       21.39       21.43      2.19 o 
  -8   2   2      136.24      136.58      3.79 o 
  -7   2   2        0.23       -0.03      1.48 o 
  -6   2   2       24.84       20.78      2.11 o 
  -5   2   2      278.06      303.62      3.79 o 
  -4   2   2     2289.57     2337.90     21.68 o 
  -3   2   2       14.25       17.37      2.49 o 
  -2   2   2      818.52      735.90      5.52 o 
  -1   2   2       31.24       31.57      1.73 o 
   0   2   2     2427.74     2344.53     17.58 o 
   1   2   2      399.23      378.09      3.02 o 
   2   2   2       83.41       58.93      1.54 o 
   3   2   2       84.84       80.05      1.41 o 
   4   2   2       95.52      105.62      2.70 o 
   5   2   2      378.40      409.32      4.91 o 
   6   2   2      267.63      260.18      5.96 o 
   7   2   2      218.01      222.92      6.70 o 
   8   2   2      110.31      103.06      2.06 o 
   9   2   2       57.77       57.34      3.18 o 
  10   2   2        9.48        8.97      1.21 o 
  11   2   2       31.59       27.90      2.54 o 
  12   2   2        6.10        6.83      2.88 o 
  13   2   2        8.93        8.56      3.50 o 
  14   2   2        3.16        1.65      3.40 o 
 -14   3   2       20.87       18.48      5.91 o 
 -13   3   2        0.78       -0.30      3.66 o 
 -12   3   2      225.86      237.59      6.09 o 
 -11   3   2        0.21       -2.10      2.10 o 
 -10   3   2      215.67      222.98      4.89 o 
  -9   3   2       66.88       62.07      3.61 o 
  -8   3   2       16.23       17.66      2.03 o 
  -7   3   2      310.91      304.15      4.72 o 
  -6   3   2       10.63        7.95      1.62 o 
  -5   3   2     2364.13     2401.04     21.02 o 
  -4   3   2      186.19      177.70      3.02 o 
  -3   3   2      170.23      149.36      1.97 o 
  -2   3   2       70.57       68.37      1.95 o 
  -1   3   2      136.77      110.81      1.98 o 
   0   3   2        1.23        1.79      1.44 o 
   1   3   2     1025.06      940.87      7.01 o 
   2   3   2      358.44      321.77      3.84 o 
   3   3   2     2778.02     2959.01     19.81 o 
   4   3   2      160.88      161.93      2.23 o 
   5   3   2     1001.18      965.59     15.36 o 
   6   3   2        8.03        8.53      2.19 o 
   7   3   2      277.99      264.66      5.28 o 
   8   3   2      416.42      398.87      6.42 o 
   9   3   2        1.74        0.86      2.75 o 
  10   3   2      594.55      605.16      9.99 o 
  11   3   2        0.10        0.00      2.62 o 
  12   3   2      181.80      191.03      6.72 o 
  13   3   2        0.95        3.70      3.71 o 
  14   3   2        0.09        3.79      3.76 o 
 -14   4   2       17.43       14.98      5.62 o 
 -13   4   2      104.05      100.72      6.78 o 
 -12   4   2       50.80       48.66      2.85 o 
 -11   4   2      150.25      150.37      4.61 o 
 -10   4   2       10.10        6.21      2.27 o 
  -9   4   2        0.35        0.38      1.79 o 
  -8   4   2       43.74       46.05      3.75 o 
  -7   4   2        0.07        0.10      1.55 o 
  -6   4   2        4.96        5.39      1.81 o 
  -5   4   2      312.19      310.79      3.82 o 
  -4   4   2     1244.28     1283.47      8.83 o 
  -3   4   2       49.10       53.00      1.86 o 
  -2   4   2      512.15      483.66      4.17 o 
  -1   4   2       46.00       45.25      1.67 o 
   0   4   2     1522.50     1573.69     13.29 o 
   1   4   2      188.83      185.50      2.81 o 
   2   4   2     3165.25     3341.63     23.11 o 
   3   4   2      317.64      309.90      3.33 o 
   4   4   2       19.13       23.32      1.45 o 
   5   4   2       75.34       68.11      2.40 o 
   6   4   2       15.23       14.22      0.89 o 
   7   4   2      132.06      128.78      5.54 o 
   8   4   2      172.58      171.28      6.49 o 
   9   4   2      259.02      272.47      7.82 o 
  10   4   2      287.06      296.91      7.96 o 
  11   4   2      283.82      289.57     12.37 o 
  12   4   2       14.64       13.15      4.50 o 
  13   4   2        0.65        0.69      3.35 o 
  14   4   2        0.17        1.84      4.70 o 
 -13   5   2        8.46        7.05      4.33 o 
 -12   5   2       48.39       53.95      5.78 o 
 -11   5   2       36.38       39.15      3.13 o 
 -10   5   2        0.10        1.16      1.65 o 
  -9   5   2       44.00       39.84      2.30 o 
  -8   5   2       19.88       26.62      2.96 o 
  -7   5   2        3.14        3.12      1.79 o 
  -6   5   2      102.49      104.82      2.83 o 
  -5   5   2      182.69      200.37      3.21 o 
  -4   5   2       18.79       20.57      1.79 o 
  -3   5   2      402.94      435.54      5.13 o 
  -2   5   2      407.86      388.10      5.88 o 
  -1   5   2     1979.25     1973.95     18.21 o 
   0   5   2        4.02        4.94      1.99 o 
   1   5   2      628.04      690.87      6.95 o 
   2   5   2      214.16      206.33      3.15 o 
   3   5   2      312.85      305.44      3.62 o 
   4   5   2      189.42      205.97      2.85 o 
   5   5   2       47.55       48.95      2.41 o 
   6   5   2       25.26       20.61      1.30 o 
   7   5   2        6.43        3.97      1.01 o 
   8   5   2      136.11      168.93      5.50 o 
   9   5   2      122.82      133.89      5.51 o 
  10   5   2      275.89      274.12      7.97 o 
  11   5   2        6.90        4.91      6.23 o 
  12   5   2        3.44        6.16      4.99 o 
  13   5   2       19.15       15.77      5.99 o 
 -13   6   2        0.01        1.74      4.24 o 
 -12   6   2       10.04        9.35      5.02 o 
 -11   6   2        3.27        6.39      2.09 o 
 -10   6   2        3.94        3.95      2.01 o 
  -9   6   2       62.21       62.34      3.49 o 
  -8   6   2        0.11        0.99      2.23 o 
  -7   6   2       23.05       20.36      2.76 o 
  -6   6   2      108.59      101.31      3.48 o 
  -5   6   2      147.91      152.77      3.27 o 
  -4   6   2       27.01       25.17      2.30 o 
  -3   6   2        9.41        9.88      1.95 o 
  -2   6   2       29.64       25.70      2.07 o 
  -1   6   2       13.87       12.51      1.73 o 
   0   6   2       29.01       24.83      2.22 o 
   1   6   2      114.20      110.67      6.22 o 
   2   6   2      896.51      886.42      7.55 o 
   3   6   2      395.78      402.09      5.39 o 
   4   6   2        8.89       11.01      2.01 o 
   5   6   2        5.40        3.57      2.21 o 
   6   6   2       18.78       16.62      1.68 o 
   7   6   2       47.17       42.84      2.08 o 
   8   6   2        7.16        5.39      1.11 o 
   9   6   2       14.96       13.22      4.44 o 
  10   6   2       20.77       19.49      5.07 o 
  11   6   2        7.07        5.62      4.49 o 
  12   6   2        1.10        2.32      4.37 o 
  13   6   2        0.72        2.49      5.50 o 
 -12   7   2        0.75        2.40      4.34 o 
 -11   7   2        1.10        6.21      5.06 o 
 -10   7   2        0.14        2.40      2.73 o 
  -9   7   2       50.05       45.15      2.83 o 
  -8   7   2       26.09       26.41      2.94 o 
  -7   7   2      184.10      162.96      3.82 o 
  -6   7   2        2.29        1.71      1.89 o 
  -5   7   2        6.48        6.75      2.26 o 
  -4   7   2        1.23        0.26      2.46 o 
  -3   7   2      322.76      314.79      5.19 o 
  -2   7   2        5.84        3.69      2.34 o 
  -1   7   2      797.21      802.78      8.48 o 
   0   7   2        1.54        3.29      2.47 o 
   1   7   2        0.13        0.60      1.90 o 
   2   7   2       15.10       13.92      2.60 o 
   3   7   2        9.68       13.56      2.44 o 
   4   7   2        8.37        7.47      2.43 o 
   5   7   2      148.68      132.92      3.26 o 
   6   7   2        4.92        2.66      2.31 o 
   7   7   2      137.09      126.39      3.13 o 
   8   7   2       55.57       48.05      2.83 o 
   9   7   2        1.99        2.24      4.07 o 
  10   7   2        0.22        0.79      4.10 o 
  11   7   2        0.04        2.17      4.05 o 
  12   7   2        0.31        2.05      5.73 o 
 -11   8   2        4.97        7.69      5.15 o 
 -10   8   2        0.15       -4.04      4.12 o 
  -9   8   2        4.25        7.10      3.36 o 
  -8   8   2        3.12        3.91      2.39 o 
  -7   8   2       24.24       20.08      2.70 o 
  -6   8   2       26.00       22.60      2.51 o 
  -5   8   2       41.88       49.57      4.45 o 
  -4   8   2       18.71       20.79      2.96 o 
  -3   8   2       13.19       12.03      2.95 o 
  -2   8   2      322.54      309.46      6.22 o 
  -1   8   2        0.31       -2.22      2.90 o 
   0   8   2      436.75      466.41      6.64 o 
   1   8   2       21.40       17.87      3.04 o 
   2   8   2        4.87       12.27      2.78 o 
   3   8   2      116.62      112.91      3.85 o 
   4   8   2       90.20       86.41      4.44 o 
   5   8   2        2.64        0.89      3.11 o 
   6   8   2       12.15        9.27      3.07 o 
   7   8   2       35.67       38.65      3.22 o 
   8   8   2        9.43        9.33      2.27 o 
   9   8   2       17.23       20.07      8.29 o 
  10   8   2        1.03        1.21      4.60 o 
  11   8   2       29.94       29.08      5.66 o 
 -10   9   2        2.90        3.97      4.64 o 
  -9   9   2       35.42       33.24      2.98 o 
  -8   9   2        3.11        3.00      2.70 o 
  -7   9   2        0.22       -0.43      2.83 o 
  -6   9   2       48.03       54.16      5.24 o 
  -5   9   2        1.48        1.03      3.57 o 
  -4   9   2      336.32      350.31      7.24 o 
  -3   9   2       71.50       75.11      4.89 o 
  -2   9   2        0.67        1.43      2.36 o 
  -1   9   2       32.81       35.31      3.42 o 
   0   9   2       73.77       69.36      3.88 o 
   1   9   2       32.64       32.10      3.39 o 
   2   9   2      283.89      295.00      7.69 o 
   3   9   2        3.26        0.44      2.88 o 
   4   9   2       94.02       94.60      6.01 o 
   5   9   2        0.45        0.77      2.81 o 
   6   9   2       13.64       11.31      3.18 o 
   7   9   2       23.77       21.23      4.18 o 
   8   9   2        2.76        0.19      3.20 o 
   9   9   2        0.75       -1.34      5.24 o 
  10   9   2       23.20       25.14      6.45 o 
  -9  10   2        1.65        3.53     10.14 o 
  -8  10   2        2.39        1.66      3.43 o 
  -7  10   2       15.60       13.94      4.01 o 
  -6  10   2        0.07       -0.25      3.44 o 
  -5  10   2        3.22        3.18      4.80 o 
  -4  10   2        0.17        1.03      3.49 o 
  -3  10   2       10.66       10.44      3.36 o 
  -2  10   2        5.11        3.87      2.82 o 
  -1  10   2        1.58        1.40      2.67 o 
   0  10   2        6.62        6.50      3.08 o 
   1  10   2        3.13        2.18      2.52 o 
   2  10   2        3.48        6.99      2.66 o 
   3  10   2        0.97        0.38      2.60 o 
   4  10   2        1.80        0.51      2.43 o 
   5  10   2        2.04        2.51      4.10 o 
   6  10   2        6.66        5.05      4.82 o 
   7  10   2        0.70       -0.38      2.69 o 
   8  10   2        4.01        1.57      6.33 o 
  -7  11   2        1.49        0.94      3.23 o 
  -6  11   2        6.24        3.90      4.11 o 
  -5  11   2        0.02       -0.07      4.25 o 
  -4  11   2        6.91        2.16      5.26 o 
  -3  11   2       15.26       11.58      4.04 o 
  -2  11   2       17.42       16.06      3.49 o 
  -1  11   2       25.06       22.24      3.81 o 
   0  11   2        3.71        2.23      2.77 o 
   1  11   2        3.43        4.33      3.49 o 
   2  11   2        8.67       10.98      4.24 o 
   3  11   2        0.07        0.67      3.21 o 
   4  11   2        0.62        1.74      4.57 o 
   5  11   2        6.23        6.18      4.06 o 
   6  11   2       21.19       20.82      6.36 o 
   7  11   2        0.34        0.71      5.67 o 
  -4  12   2        3.39        2.56      4.22 o 
  -3  12   2        1.46        1.95      5.19 o 
  -2  12   2        2.10       -0.86      4.95 o 
  -1  12   2        0.01        0.63      3.51 o 
   0  12   2       11.72       16.01      4.57 o 
   1  12   2        1.10        0.05      3.20 o 
   2  12   2       21.11       20.10      4.33 o 
   3  12   2        0.23        1.95      3.14 o 
   4  12   2        2.24        5.71      4.08 o 
 -14   1   3        0.17        0.69      2.41 o 
 -13   1   3        1.30        1.45      2.24 o 
 -12   1   3        3.09        4.08      2.67 o 
 -11   1   3       44.43       45.87      2.95 o 
 -10   1   3      129.25      145.64      3.43 o 
  -9   1   3       30.59       35.31      3.16 o 
  -8   1   3       41.79       54.08      2.87 o 
  -7   1   3      436.05      439.36      8.27 o 
  -6   1   3      359.30      341.88      4.61 o 
  -5   1   3     1504.96     1498.86     12.34 o 
  -4   1   3     1272.14     1158.63     15.95 o 
  -3   1   3    19023.46    19815.78    195.61 o 
  -2   1   3      318.62      277.48      4.71 o 
  -1   1   3     9546.80     9479.77     80.64 o 
   0   1   3      923.96      859.49      7.54 o 
   1   1   3     7647.11     7448.22     65.68 o 
   2   1   3        1.34        1.02      0.72 o 
   3   1   3        0.05        0.51      0.52 o 
   4   1   3     2293.35     2344.74     16.91 o 
   5   1   3       30.02       36.29      1.10 o 
   6   1   3      889.84      931.98      6.51 o 
   7   1   3       29.46       28.22      1.10 o 
   8   1   3     1378.00     1447.87     10.61 o 
   9   1   3       14.35       14.51      1.49 o 
  10   1   3      105.91      102.35      2.22 o 
  11   1   3        0.60        0.03      0.83 o 
  12   1   3        3.16        2.17      1.41 o 
  13   1   3        3.85        9.03      2.99 o 
  14   1   3       10.00       11.68      6.86 o 
 -14   2   3        0.42       -2.97      4.71 o 
 -13   2   3       23.09       17.00      3.46 o 
 -12   2   3        0.05        0.31      1.91 o 
 -11   2   3        8.88        5.34      2.38 o 
 -10   2   3        2.04       -0.59      2.33 o 
  -9   2   3        7.37        7.36      2.06 o 
  -8   2   3       61.24       59.81      2.27 o 
  -7   2   3       95.46      102.29      2.99 o 
  -6   2   3     1003.65     1067.46     10.85 o 
  -5   2   3       16.60       21.36      1.87 o 
  -4   2   3       48.57       46.68      1.63 o 
  -3   2   3        1.73        1.91      1.16 o 
  -2   2   3      980.78      882.07      7.89 o 
  -1   2   3      543.30      479.96      4.71 o 
   0   2   3     6229.13     5808.11     46.31 o 
   1   2   3       47.64       44.66      1.51 o 
   2   2   3      981.66      942.88      8.11 o 
   3   2   3     1228.39     1184.77     17.77 o 
   4   2   3       20.52       23.13      2.80 o 
   5   2   3      242.17      241.91      3.71 o 
   6   2   3       77.01       84.85      5.04 o 
   7   2   3       34.87       38.09      4.06 o 
   8   2   3       94.91       87.35      3.73 o 
   9   2   3        2.59        4.27      2.61 o 
  10   2   3        5.04        3.92      3.39 o 
  11   2   3       90.11       94.94      4.31 o 
  12   2   3        7.86       10.80      4.24 o 
  13   2   3       36.18       35.81      4.38 o 
  14   2   3        3.63        4.08      3.29 o 
 -14   3   3       37.55       36.17      8.84 o 
 -13   3   3        1.30        3.59      3.53 o 
 -12   3   3       37.53       43.20      4.33 o 
 -11   3   3        2.72        3.38      2.56 o 
 -10   3   3       34.07       38.58      3.62 o 
  -9   3   3       31.30       34.92      2.77 o 
  -8   3   3       16.06       19.19      2.14 o 
  -7   3   3      139.65      139.98      3.88 o 
  -6   3   3       90.42       84.02      3.73 o 
  -5   3   3     3542.22     3479.80     30.04 o 
  -4   3   3      205.35      202.61      4.39 o 
  -3   3   3     2495.47     2408.77     17.35 o 
  -2   3   3      760.51      715.08      6.80 o 
  -1   3   3     5391.02     5234.74     42.48 o 
   0   3   3       21.85       24.60      1.73 o 
   1   3   3      427.24      433.34      4.07 o 
   2   3   3     1574.49     1554.13     17.80 o 
   3   3   3     2465.32     2519.83     18.16 o 
   4   3   3      487.10      497.11      5.02 o 
   5   3   3      199.51      209.86      3.84 o 
   6   3   3        3.60        2.31      2.65 o 
   7   3   3      352.53      338.15      7.76 o 
   8   3   3      341.97      349.78      7.46 o 
   9   3   3       53.27       60.70      4.84 o 
  10   3   3       23.94       24.33      5.75 o 
  11   3   3       11.72       10.35      3.99 o 
  12   3   3      538.27      531.47     12.71 o 
  13   3   3        0.06       -2.50      5.19 o 
  14   3   3       19.87       16.28      5.04 o 
 -14   4   3        7.01        9.86      5.99 o 
 -13   4   3      164.10      170.84      9.22 o 
 -12   4   3        0.47        1.84      3.66 o 
 -11   4   3       99.17      107.25      5.04 o 
 -10   4   3        2.70        3.19      2.50 o 
  -9   4   3       15.72       15.59      3.54 o 
  -8   4   3        0.12        2.55      2.37 o 
  -7   4   3       11.83       11.00      2.33 o 
  -6   4   3     1126.26     1164.38     11.68 o 
  -5   4   3      138.38      141.33      3.12 o 
  -4   4   3     1527.07     1570.19     10.59 o 
  -3   4   3       47.05       45.83      1.91 o 
  -2   4   3      311.56      273.85      3.58 o 
  -1   4   3       70.46       58.71      2.39 o 
   0   4   3     6984.33     7197.57     68.24 o 
   1   4   3     1544.68     1549.64     11.14 o 
   2   4   3       36.00       39.13      1.71 o 
   3   4   3      440.99      510.32      5.06 o 
   4   4   3      175.81      190.45      2.43 o 
   5   4   3       81.25       96.51      2.27 o 
   6   4   3       29.96       34.37      2.82 o 
   7   4   3        9.00       14.17      3.86 o 
   8   4   3        1.96        0.99      3.14 o 
   9   4   3       18.85       15.02      4.40 o 
  10   4   3       21.21       17.42      5.35 o 
  11   4   3      125.27      143.32      7.05 o 
  12   4   3        0.64       -0.72      5.30 o 
  13   4   3        1.07        3.07      4.35 o 
  14   4   3        0.08       -2.15      4.95 o 
 -13   5   3        9.04        7.53      5.17 o 
 -12   5   3       74.55       73.67      4.58 o 
 -11   5   3        4.77        3.16      2.63 o 
 -10   5   3       26.62       29.24      2.57 o 
  -9   5   3        8.91        6.58      1.90 o 
  -8   5   3       18.18       15.58      2.00 o 
  -7   5   3      124.22      129.88      3.11 o 
  -6   5   3      229.19      240.25      3.94 o 
  -5   5   3        6.72        5.52      1.37 o 
  -4   5   3        4.42        4.72      1.47 o 
  -3   5   3      120.63      134.85      3.39 o 
  -2   5   3        3.31        5.64      1.58 o 
  -1   5   3      137.21      143.89      2.75 o 
   0   5   3        8.33        8.73      1.58 o 
   1   5   3      943.03     1104.22      9.22 o 
   2   5   3        0.03        0.02      1.15 o 
   3   5   3      456.31      501.43      5.09 o 
   4   5   3      164.86      159.75      2.67 o 
   5   5   3      148.77      151.51      3.51 o 
   6   5   3       66.71       79.17      1.70 o 
   7   5   3       11.84       13.27      3.17 o 
   8   5   3      825.15      847.50     14.22 o 
   9   5   3       74.08       60.08      4.57 o 
  10   5   3       24.25       27.49      4.12 o 
  11   5   3        1.38        1.96      4.48 o 
  12   5   3      107.35      103.17      9.57 o 
  13   5   3       35.94       26.01      5.33 o 
 -13   6   3        1.77       -2.09      4.28 o 
 -12   6   3        2.57        0.50      4.18 o 
 -11   6   3       14.37        6.20      2.91 o 
 -10   6   3        3.42        2.59      2.88 o 
  -9   6   3       47.02       37.78      2.86 o 
  -8   6   3       12.63       10.82      2.19 o 
  -7   6   3        2.90        5.44      2.34 o 
  -6   6   3        4.45        4.94      2.16 o 
  -5   6   3       59.59       66.04      2.32 o 
  -4   6   3       13.58       13.81      2.29 o 
  -3   6   3       45.41       48.71      2.85 o 
  -2   6   3      154.88      152.50      6.73 o 
  -1   6   3        0.01        0.74      1.59 o 
   0   6   3       83.55       69.77      2.82 o 
   1   6   3      299.92      277.42      4.87 o 
   2   6   3      297.02      326.19      4.95 o 
   3   6   3      338.09      346.65      4.60 o 
   4   6   3       46.03       43.51      2.37 o 
   5   6   3      108.28      107.34      3.34 o 
   6   6   3       15.66       10.10      2.93 o 
   7   6   3        3.36        3.42      1.18 o 
   8   6   3        2.55        1.55      4.22 o 
   9   6   3        2.26        2.51      3.98 o 
  10   6   3        0.78       -0.40      3.71 o 
  11   6   3        0.16        3.15      4.39 o 
  12   6   3        0.13       -1.14      4.99 o 
  13   6   3       18.45       17.19     14.10 o 
 -12   7   3       34.89       49.14      7.43 o 
 -11   7   3        0.06        1.01      5.00 o 
 -10   7   3        1.84        3.05      2.34 o 
  -9   7   3       47.76       50.65      3.87 o 
  -8   7   3        3.73        5.96      2.59 o 
  -7   7   3       64.63       66.74      3.85 o 
  -6   7   3       33.57       35.90      2.24 o 
  -5   7   3       73.53       77.65      3.77 o 
  -4   7   3       34.64       37.40      2.88 o 
  -3   7   3      757.08      740.50      8.74 o 
  -2   7   3      110.13       95.27      4.59 o 
  -1   7   3      287.18      261.63      4.95 o 
   0   7   3      124.92      124.39      3.42 o 
   1   7   3      489.93      495.20      6.82 o 
   2   7   3       79.96       87.17      3.49 o 
   3   7   3        5.58        3.06      2.35 o 
   4   7   3      106.93      105.56      5.80 o 
   5   7   3       37.71       29.83      2.88 o 
   6   7   3        0.20        0.63      2.08 o 
   7   7   3       72.02       68.11      2.64 o 
   8   7   3        0.71       -0.69      3.00 o 
   9   7   3        0.03        0.79      4.12 o 
  10   7   3       23.18       34.42      4.99 o 
  11   7   3        4.41        5.54      5.04 o 
  12   7   3        3.02        1.31      5.66 o 
 -11   8   3        1.59        9.46      5.33 o 
 -10   8   3        9.88       13.31      5.25 o 
  -9   8   3       81.06       72.33      4.98 o 
  -8   8   3       55.85       55.31      4.06 o 
  -7   8   3        7.15        3.90      2.69 o 
  -6   8   3        0.00       -1.51      2.50 o 
  -5   8   3       29.66       32.61      3.91 o 
  -4   8   3        5.10        2.74      3.07 o 
  -3   8   3       14.04       11.37      2.83 o 
  -2   8   3     2622.25     2553.96     27.98 o 
  -1   8   3      912.08      920.76      9.67 o 
   0   8   3       32.77       37.40      3.24 o 
   1   8   3       31.99       31.54      2.85 o 
   2   8   3      146.37      162.10      4.56 o 
   3   8   3        0.01        0.19      1.99 o 
   4   8   3       39.81       33.45      3.23 o 
   5   8   3      156.92      143.76      8.37 o 
   6   8   3       44.73       47.84      3.85 o 
   7   8   3      124.60      124.98      3.62 o 
   8   8   3       16.86       14.89      1.70 o 
   9   8   3      117.25      122.56      7.70 o 
  10   8   3        0.01        0.27      4.12 o 
  11   8   3        0.04        0.07      4.37 o 
 -10   9   3        5.04        2.29      6.19 o 
  -9   9   3        2.26        3.49      2.99 o 
  -8   9   3        1.85        1.60      2.43 o 
  -7   9   3       41.95       46.25      4.98 o 
  -6   9   3        8.16        5.32      2.78 o 
  -5   9   3       46.31       52.53      4.11 o 
  -4   9   3      287.57      301.99      7.81 o 
  -3   9   3       37.19       30.18      3.47 o 
  -2   9   3       43.00       47.57      4.46 o 
  -1   9   3       46.06       52.52      3.40 o 
   0   9   3        0.04        0.05      1.96 o 
   1   9   3      234.82      243.90      5.20 o 
   2   9   3       33.99       38.62      3.23 o 
   3   9   3       28.14       18.43      2.86 o 
   4   9   3       38.90       30.45      2.73 o 
   5   9   3       63.18       64.15      7.12 o 
   6   9   3        2.18        2.62      3.81 o 
   7   9   3        0.55        0.52      2.07 o 
   8   9   3       86.00       82.32     15.46 o 
   9   9   3        0.07        3.55      6.68 o 
  10   9   3       10.63        7.42      5.93 o 
  -8  10   3        6.05        6.03      3.28 o 
  -7  10   3       19.75       15.83      3.65 o 
  -6  10   3       95.61       98.54      5.53 o 
  -5  10   3        3.62        4.96      3.43 o 
  -4  10   3       25.91       27.05      4.29 o 
  -3  10   3        4.62        5.61      3.00 o 
  -2  10   3        9.28        8.59      3.17 o 
  -1  10   3        0.04        2.64      2.95 o 
   0  10   3       12.99       21.08      3.24 o 
   1  10   3       33.11       34.71      3.41 o 
   2  10   3        0.42        0.83      2.44 o 
   3  10   3        0.03        1.78      2.83 o 
   4  10   3        4.30        5.78      3.32 o 
   5  10   3        0.00        2.61      4.17 o 
   6  10   3        4.09        1.82      3.12 o 
   7  10   3        6.51        9.78      5.90 o 
   8  10   3        3.59        5.71      5.90 o 
  -7  11   3       25.26       29.32      4.31 o 
  -6  11   3       26.79       34.29      4.12 o 
  -5  11   3       48.46       67.38      6.49 o 
  -4  11   3       26.00       26.06      5.26 o 
  -3  11   3        0.14        0.57      3.12 o 
  -2  11   3        3.20        0.59      2.89 o 
  -1  11   3        7.82        8.33      3.50 o 
   0  11   3        9.17        8.09      3.53 o 
   1  11   3        9.13        9.21      3.32 o 
   2  11   3        0.99        2.04      3.40 o 
   3  11   3        8.29       11.67      3.54 o 
   4  11   3       13.01       12.73      3.74 o 
   5  11   3        1.70        0.61      3.74 o 
   6  11   3        9.11       13.05      6.12 o 
  -4  12   3       34.29       43.37      6.44 o 
  -3  12   3        2.16        2.62      3.69 o 
  -2  12   3       29.37       36.55      8.99 o 
  -1  12   3        0.40        1.32      3.51 o 
   0  12   3       33.25       46.61      5.39 o 
   1  12   3        0.04        1.16      3.46 o 
   2  12   3       45.03       58.29      4.98 o 
   3  12   3        1.90        0.35      3.02 o 
   4  12   3        0.03        0.36      4.99 o 
 -14   0   4        2.05       -0.59      3.55 o 
 -13   0   4       50.00       55.64      5.87 o 
 -12   0   4       56.91       57.44      4.51 o 
 -11   0   4       78.16       85.45      8.37 o 
 -10   0   4       19.99       19.06      5.29 o 
  -9   0   4      562.02      589.34     10.84 o 
  -8   0   4      105.23       93.89      6.38 o 
  -7   0   4      420.80      429.01      7.99 o 
  -6   0   4      507.01      506.16      8.55 o 
  -5   0   4       36.99       43.74      6.83 o 
  -4   0   4      121.33      132.32      5.76 o 
  -3   0   4     3747.46     3372.56     38.17 o 
  -2   0   4   193448.61   183910.73   4185.62 o 
  -1   0   4     3592.98     3358.06     39.22 o 
   0   0   4     6475.20     6746.10     70.10 o 
   1   0   4      802.74      779.57      6.55 o 
   2   0   4       69.50       84.80      2.01 o 
   3   0   4       56.23       55.23      1.98 o 
   4   0   4      598.80      604.27      6.67 o 
   5   0   4     7585.33     9190.02    187.05 o 
   6   0   4      583.70      593.29      6.09 o 
   7   0   4      623.45      665.73      9.90 o 
   8   0   4        5.24        7.04      2.81 o 
   9   0   4      133.64      127.76      3.21 o 
  10   0   4        7.23        5.90      2.31 o 
  11   0   4       18.54       23.18      2.74 o 
  12   0   4       18.81       25.30      3.05 o 
  13   0   4       55.46       48.04     10.58 o 
  14   0   4        4.92        5.73      8.81 o 
 -14   1   4        1.52        0.87      2.58 o 
 -13   1   4        4.49        3.18      2.77 o 
 -12   1   4       22.97       29.90      3.82 o 
 -11   1   4        2.20        3.46      2.35 o 
 -10   1   4        0.45       -0.71      2.09 o 
  -9   1   4       36.29       37.06      2.67 o 
  -8   1   4       14.80       16.07      2.60 o 
  -7   1   4      426.53      468.99      5.74 o 
  -6   1   4       93.08       96.46      3.55 o 
  -5   1   4      261.69      255.15      3.50 o 
  -4   1   4       73.99       75.15      2.53 o 
  -3   1   4      629.88      540.06      8.08 o 
  -2   1   4      293.56      292.02      5.52 o 
  -1   1   4     2610.01     2419.61     19.34 o 
   0   1   4     2720.76     2600.22     26.51 o 
   1   1   4       62.63       62.39      1.73 o 
   2   1   4        0.42       -0.29      0.89 o 
   3   1   4     2856.39     2953.49     20.12 o 
   4   1   4     2636.18     2632.92     20.34 o 
   5   1   4      408.87      440.79      9.35 o 
   6   1   4      839.11      832.66     12.52 o 
   7   1   4        0.00        0.55      1.09 o 
   8   1   4      501.53      512.90      4.71 o 
   9   1   4        8.04        6.56      0.95 o 
  10   1   4       12.39       12.47      1.11 o 
  11   1   4       27.18       20.84      3.14 o 
  12   1   4        5.11        5.22      2.46 o 
  13   1   4        0.19        0.99      2.38 o 
  14   1   4       27.90       23.82      9.13 o 
 -14   2   4        1.03        1.36      3.70 o 
 -13   2   4       21.45       19.45      3.43 o 
 -12   2   4       23.15       23.18      2.93 o 
 -11   2   4       11.13       13.49      2.91 o 
 -10   2   4       28.91       30.81      2.70 o 
  -9   2   4        1.25        1.75      1.96 o 
  -8   2   4       16.70       16.66      2.09 o 
  -7   2   4      198.07      216.92      3.81 o 
  -6   2   4     2180.96     2260.42     35.59 o 
  -5   2   4       51.25       47.78      3.19 o 
  -4   2   4     1551.92     1529.57     20.15 o 
  -3   2   4      125.41      125.15      2.98 o 
  -2   2   4        1.52        1.64      1.49 o 
  -1   2   4      529.53      447.71     19.85 o 
   0   2   4      480.03      466.98      4.28 o 
   1   2   4       29.95       34.43      1.30 o 
   2   2   4      124.65      121.49      2.21 o 
   3   2   4      456.22      450.77      3.47 o 
   4   2   4      390.91      449.52      6.30 o 
   5   2   4     1351.66     1330.64     18.65 o 
   6   2   4       73.80       71.79      2.48 o 
   7   2   4        0.63        1.00      2.00 o 
   8   2   4       11.47       13.25      2.53 o 
   9   2   4      308.05      319.48      6.26 o 
  10   2   4        9.03        7.70      2.94 o 
  11   2   4       52.09       51.72      3.88 o 
  12   2   4        4.13        5.15      3.04 o 
  13   2   4        4.15        5.79      2.78 o 
  14   2   4        1.46        1.17      5.39 o 
 -14   3   4        6.21        4.89      7.19 o 
 -13   3   4        2.26        4.93      3.40 o 
 -12   3   4       48.23       49.81      4.10 o 
 -11   3   4        0.09        1.23      2.46 o 
 -10   3   4       12.90       13.77      3.00 o 
  -9   3   4        1.50        1.73      2.40 o 
  -8   3   4       53.44       58.37      4.02 o 
  -7   3   4       98.74      111.24      3.26 o 
  -6   3   4      386.29      376.03      5.54 o 
  -5   3   4      117.32      113.29      3.03 o 
  -4   3   4      414.35      399.06      4.34 o 
  -3   3   4       50.07       53.16      1.70 o 
  -2   3   4        0.01        0.01      0.94 o 
  -1   3   4     1189.51     1214.50      9.77 o 
   0   3   4      299.35      307.32      3.82 o 
   1   3   4     1324.20     1244.16      9.14 o 
   2   3   4        4.98        5.47      1.43 o 
   3   3   4      364.16      366.42      4.76 o 
   4   3   4     1953.78     1895.11     12.34 o 
   5   3   4       11.19       17.01      2.64 o 
   6   3   4      838.60      801.00      8.80 o 
   7   3   4      106.36      108.42      3.94 o 
   8   3   4      552.71      569.74      9.54 o 
   9   3   4        3.97        3.55      3.95 o 
  10   3   4        0.93        2.71      3.10 o 
  11   3   4        0.10        1.10      3.30 o 
  12   3   4       58.40       62.34      4.95 o 
  13   3   4       10.63        9.07      3.31 o 
  14   3   4       10.08        8.87      3.61 o 
 -14   4   4        6.98        3.34      9.19 o 
 -13   4   4       79.70       81.16     13.21 o 
 -12   4   4        0.03       -0.45      2.90 o 
 -11   4   4       45.82       46.82      3.72 o 
 -10   4   4        3.52        4.41      2.87 o 
  -9   4   4       10.95       12.47      3.69 o 
  -8   4   4       64.91       66.17      3.61 o 
  -7   4   4      196.00      188.48      4.59 o 
  -6   4   4      309.34      335.13      5.72 o 
  -5   4   4       82.58       81.88      3.22 o 
  -4   4   4      462.33      461.95      6.14 o 
  -3   4   4      254.07      234.52      7.64 o 
  -2   4   4      907.15      810.82     15.46 o 
  -1   4   4      144.23      136.77      2.54 o 
   0   4   4     3347.55     3459.31     25.60 o 
   1   4   4     1096.94     1227.34     10.75 o 
   2   4   4     1424.29     1436.22     16.23 o 
   3   4   4      346.32      394.26      3.80 o 
   4   4   4        0.25        0.31      0.86 o 
   5   4   4      244.23      234.70      2.71 o 
   6   4   4      103.39      103.89      3.90 o 
   7   4   4      272.01      282.78      5.84 o 
   8   4   4        9.31       10.24      3.54 o 
   9   4   4     1536.63     1536.48     19.13 o 
  10   4   4       81.37       83.58      4.80 o 
  11   4   4       49.93       52.25      4.94 o 
  12   4   4        7.69       10.46      4.25 o 
  13   4   4       10.23        9.73      4.58 o 
 -13   5   4        2.05        0.07      4.47 o 
 -12   5   4        4.25        4.89      3.51 o 
 -11   5   4       25.10       31.34      3.40 o 
 -10   5   4       44.30       45.55      3.67 o 
  -9   5   4        1.32        0.54      1.82 o 
  -8   5   4        2.19        1.49      2.82 o 
  -7   5   4      199.67      192.35      4.78 o 
  -6   5   4       89.85       87.69      2.90 o 
  -5   5   4        1.16        0.94      1.79 o 
  -4   5   4        1.03        2.23      1.36 o 
  -3   5   4      151.49      123.32      2.99 o 
  -2   5   4        0.48        0.88      1.93 o 
  -1   5   4      244.81      238.33      5.22 o 
   0   5   4      298.86      285.64      5.00 o 
   1   5   4     1584.20     1678.38     12.86 o 
   2   5   4      324.05      328.51      4.29 o 
   3   5   4      164.24      182.45      2.88 o 
   4   5   4      139.34      139.94      2.63 o 
   5   5   4      129.20      115.66      3.55 o 
   6   5   4      139.70      164.52      6.38 o 
   7   5   4      406.64      409.38      6.71 o 
   8   5   4       19.72       20.95      4.51 o 
   9   5   4       16.85       17.40      4.37 o 
  10   5   4       35.09       42.87      5.06 o 
  11   5   4        8.27        8.83      4.37 o 
  12   5   4      171.40      163.44     12.17 o 
  13   5   4       15.31       18.53      6.64 o 
 -12   6   4       25.78       23.84      5.37 o 
 -11   6   4        5.99        2.46      2.92 o 
 -10   6   4        3.43        6.07      2.49 o 
  -9   6   4        1.04        0.21      2.37 o 
  -8   6   4       41.46       45.69      3.22 o 
  -7   6   4        1.12        2.33      2.07 o 
  -6   6   4       71.70       69.56      3.61 o 
  -5   6   4        8.59        8.54      1.81 o 
  -4   6   4       14.97       17.15      1.88 o 
  -3   6   4      232.47      226.86      4.10 o 
  -2   6   4      224.96      245.62      4.47 o 
  -1   6   4       77.14       68.04      3.18 o 
   0   6   4      159.23      155.86      3.00 o 
   1   6   4       17.53       15.27      2.20 o 
   2   6   4       25.63       27.41      2.31 o 
   3   6   4       49.88       60.21      2.31 o 
   4   6   4        3.01        1.51      1.35 o 
   5   6   4        4.31        4.47      1.30 o 
   6   6   4        1.83        1.73      1.71 o 
   7   6   4      292.07      274.27      5.77 o 
   8   6   4       24.93       23.60      4.05 o 
   9   6   4       39.01       41.62      5.92 o 
  10   6   4        9.04       11.94      4.60 o 
  11   6   4       32.51       35.18      5.62 o 
  12   6   4        0.17        1.79      4.58 o 
 -12   7   4       17.34       23.34      7.27 o 
 -11   7   4        6.74        6.67      2.86 o 
 -10   7   4       33.07       38.96      2.95 o 
  -9   7   4        0.00       -0.95      1.99 o 
  -8   7   4      113.76      112.70      3.86 o 
  -7   7   4       16.34       17.38      2.56 o 
  -6   7   4        1.22        0.47      2.72 o 
  -5   7   4       28.47       24.32      3.11 o 
  -4   7   4      112.75      117.05      4.37 o 
  -3   7   4     1499.92     1446.71     16.84 o 
  -2   7   4      301.76      298.58      5.39 o 
  -1   7   4      453.05      430.53      5.66 o 
   0   7   4      113.11      119.83      3.65 o 
   1   7   4       31.37       31.25      3.34 o 
   2   7   4       57.04       69.01      3.66 o 
   3   7   4      116.27      120.47      3.48 o 
   4   7   4       97.30       88.61      3.04 o 
   5   7   4       13.29       10.69      2.29 o 
   6   7   4      138.33      128.41      3.92 o 
   7   7   4        6.95        5.29      1.56 o 
   8   7   4      131.73      131.90      5.65 o 
   9   7   4        6.30        7.97      7.19 o 
  10   7   4        8.01       10.20      5.80 o 
  11   7   4        1.78        2.48      4.81 o 
  12   7   4        0.07        1.42      4.27 o 
 -11   8   4        1.73        2.86      4.93 o 
 -10   8   4        4.86        5.63      2.59 o 
  -9   8   4        3.47        5.34      3.64 o 
  -8   8   4        0.32        0.59      2.62 o 
  -7   8   4        0.00       -1.92      2.63 o 
  -6   8   4       18.05       16.69      2.65 o 
  -5   8   4       26.98       23.84      3.03 o 
  -4   8   4       28.64       30.85      3.04 o 
  -3   8   4      101.01       99.56      5.99 o 
  -2   8   4      190.76      201.56     10.88 o 
  -1   8   4      633.85      642.58     13.11 o 
   0   8   4       66.94       74.29      4.12 o 
   1   8   4       69.86       73.26      3.79 o 
   2   8   4      106.54      102.57      4.22 o 
   3   8   4        3.82        2.99      2.36 o 
   4   8   4      108.94       82.24      4.47 o 
   5   8   4       14.85       16.06      2.38 o 
   6   8   4        0.44       -0.14      1.84 o 
   7   8   4        5.92        7.66      2.27 o 
   8   8   4       21.53       25.61      4.60 o 
   9   8   4       40.09       36.84      7.16 o 
  10   8   4        0.34        2.85      4.81 o 
  11   8   4       38.14       59.58      6.61 o 
 -10   9   4        6.64        5.65      5.91 o 
  -9   9   4        0.09       -2.64      2.64 o 
  -8   9   4        3.01        3.96      3.01 o 
  -7   9   4       12.54       11.53      3.48 o 
  -6   9   4        2.90        1.57      3.46 o 
  -5   9   4       59.94       64.29      4.06 o 
  -4   9   4      126.90      125.71      4.67 o 
  -3   9   4      153.41      152.38      6.60 o 
  -2   9   4        6.97        5.80      2.79 o 
  -1   9   4      129.49      134.55      4.59 o 
   0   9   4       12.41        8.16      2.62 o 
   1   9   4      218.32      224.18      5.78 o 
   2   9   4        0.83        0.99      2.38 o 
   3   9   4       59.16       51.27      3.07 o 
   4   9   4       11.86       10.90      2.79 o 
   5   9   4       35.63       32.99      3.33 o 
   6   9   4       28.00       24.95      3.26 o 
   7   9   4       43.12       37.38      5.41 o 
   8   9   4       35.00       47.83      5.52 o 
   9   9   4        9.33       11.94      4.52 o 
  10   9   4       25.86       25.91      7.96 o 
  -8  10   4        0.38        1.39      3.35 o 
  -7  10   4       52.42       56.05      5.72 o 
  -6  10   4       10.60        7.07      4.16 o 
  -5  10   4        4.68        6.61      3.32 o 
  -4  10   4        0.13       -0.12      2.54 o 
  -3  10   4       18.40       16.61      4.27 o 
  -2  10   4       11.86       14.37      3.43 o 
  -1  10   4        0.58        0.34      2.43 o 
   0  10   4        0.22        1.51      2.68 o 
   1  10   4       17.25       21.01      3.00 o 
   2  10   4        2.78        2.44      2.37 o 
   3  10   4        0.11       -0.30      2.39 o 
   4  10   4        5.60        1.91      2.82 o 
   5  10   4        2.44        2.97      4.24 o 
   6  10   4        0.03        1.68      4.00 o 
   7  10   4        0.20        3.58      5.21 o 
   8  10   4        7.79        4.43      6.19 o 
  -6  11   4        0.44        2.46      3.99 o 
  -5  11   4       15.01       18.35      4.28 o 
  -4  11   4        0.88        1.22      3.09 o 
  -3  11   4        8.81        9.22      3.60 o 
  -2  11   4        3.23        0.75      3.65 o 
  -1  11   4       53.34       56.86      7.01 o 
   0  11   4        1.23        5.62      2.89 o 
   1  11   4       27.07       33.07      3.99 o 
   2  11   4       18.63       19.48      4.03 o 
   3  11   4        7.15        1.69      3.24 o 
   4  11   4        5.92        5.87      4.68 o 
   5  11   4        3.42        3.76      3.96 o 
   6  11   4       12.94       21.02      7.98 o 
  -3  12   4       51.29       72.01      5.32 o 
  -2  12   4        2.96        4.10      4.01 o 
  -1  12   4        4.11        2.87      3.85 o 
   0  12   4       15.80       13.25      4.56 o 
   1  12   4        8.14       12.48      4.49 o 
   2  12   4       27.93       36.38      5.02 o 
   3  12   4       11.62       11.11      3.55 o 
 -14   1   5        6.19        8.56      3.32 o 
 -13   1   5        0.49        1.35      3.48 o 
 -12   1   5       38.30       38.05      3.48 o 
 -11   1   5       70.90       81.76      5.63 o 
 -10   1   5        4.95        7.03      3.27 o 
  -9   1   5        1.81        3.42      2.53 o 
  -8   1   5        2.42        1.85      1.90 o 
  -7   1   5       14.36       14.67      2.27 o 
  -6   1   5       19.58       20.98      2.24 o 
  -5   1   5     4693.11     4561.96     38.88 o 
  -4   1   5       90.42       85.84      4.68 o 
  -3   1   5      680.13      700.79      7.33 o 
  -2   1   5       53.45       54.49      3.12 o 
  -1   1   5       15.82       24.64      2.88 o 
   0   1   5       88.56       83.67      1.51 o 
   1   1   5     1366.21     1269.43      7.52 o 
   2   1   5      324.37      297.61      2.44 o 
   3   1   5     2481.41     2513.44     19.09 o 
   4   1   5       59.51       67.03      1.84 o 
   5   1   5      726.84      800.42      8.98 o 
   6   1   5      408.34      441.81      4.02 o 
   7   1   5      251.17      266.92      2.92 o 
   8   1   5        8.91        5.23      1.56 o 
   9   1   5        5.56        5.72      0.81 o 
  10   1   5        1.54        1.90      1.86 o 
  11   1   5        2.76        2.78      2.59 o 
  12   1   5       12.83       11.72      3.11 o 
  13   1   5       36.69       32.17      4.57 o 
  14   1   5        4.91        5.09      7.65 o 
 -14   2   5        2.10        0.86      2.99 o 
 -13   2   5       37.66       27.01      3.54 o 
 -12   2   5        8.43        5.39      2.97 o 
 -11   2   5       17.74       13.48      3.02 o 
 -10   2   5       13.20       12.01      2.80 o 
  -9   2   5       82.99       85.20      2.89 o 
  -8   2   5      362.46      371.40      5.54 o 
  -7   2   5      262.16      267.70      5.06 o 
  -6   2   5      149.78      167.35      5.22 o 
  -5   2   5       10.67       10.18      1.95 o 
  -4   2   5       86.92       92.81      2.26 o 
  -3   2   5       62.36       60.16      1.83 o 
  -2   2   5     1172.15     1054.96     10.81 o 
  -1   2   5      280.86      277.93      4.47 o 
   0   2   5       88.58       90.23      2.52 o 
   1   2   5     1661.14     1587.38     12.07 o 
   2   2   5     1873.75     1914.94     17.61 o 
   3   2   5        0.18        2.45      0.98 o 
   4   2   5      156.40      147.15      1.94 o 
   5   2   5      766.39      783.97      8.33 o 
   6   2   5       28.09       31.27      2.09 o 
   7   2   5      599.12      627.88      8.63 o 
   8   2   5       21.08       23.37      2.83 o 
   9   2   5       42.66       41.71      5.13 o 
  10   2   5       37.09       43.42      3.38 o 
  11   2   5       46.38       54.87      4.10 o 
  12   2   5        0.79        1.18      2.51 o 
  13   2   5       18.32       13.57      4.49 o 
  14   2   5        0.44        2.86      6.23 o 
 -14   3   5        4.45        4.69      4.79 o 
 -13   3   5       22.06       28.39      4.13 o 
 -12   3   5       16.08        9.87      4.28 o 
 -11   3   5       10.29        8.22      2.50 o 
 -10   3   5      104.42      101.91     12.61 o 
  -9   3   5      150.63      167.17      4.11 o 
  -8   3   5       14.80       14.36      2.45 o 
  -7   3   5       15.67       12.79      2.91 o 
  -6   3   5       38.50       37.08      3.45 o 
  -5   3   5       50.11       59.39      2.96 o 
  -4   3   5      151.35      151.39      2.59 o 
  -3   3   5      374.79      373.06      5.66 o 
  -2   3   5       15.56       11.33      1.35 o 
  -1   3   5     2282.37     2150.67     18.38 o 
   0   3   5      164.92      142.62      3.11 o 
   1   3   5      970.26      970.00     11.58 o 
   2   3   5      503.34      488.02      4.63 o 
   3   3   5       79.47       99.10      2.09 o 
   4   3   5      127.51      148.05      3.44 o 
   5   3   5       14.87       15.05      2.07 o 
   6   3   5       94.53       73.67      3.10 o 
   7   3   5       69.97       69.21      3.23 o 
   8   3   5     1513.75     1516.89     18.63 o 
   9   3   5      130.57      128.51      4.93 o 
  10   3   5       26.95       30.88      4.79 o 
  11   3   5        0.18        2.58      3.34 o 
  12   3   5        0.34        2.61      4.24 o 
  13   3   5        0.01       -1.07      3.17 o 
  14   3   5        1.41        1.98      6.07 o 
 -13   4   5       40.55       48.01      8.07 o 
 -12   4   5        0.15        0.70      3.26 o 
 -11   4   5        8.11       10.97      2.92 o 
 -10   4   5        3.85        0.72      2.32 o 
  -9   4   5        0.08        0.63      2.85 o 
  -8   4   5       55.80       66.72      3.53 o 
  -7   4   5       83.19       91.51      3.67 o 
  -6   4   5      479.09      470.82      6.29 o 
  -5   4   5       64.34       66.03      3.07 o 
  -4   4   5       66.97       62.79      3.43 o 
  -3   4   5       62.06       62.69      1.97 o 
  -2   4   5      456.31      435.70      8.67 o 
  -1   4   5        3.86        4.10      1.50 o 
   0   4   5     3998.06     4236.77     36.56 o 
   1   4   5      100.42       78.37      2.43 o 
   2   4   5      717.19      827.37      6.34 o 
   3   4   5      373.80      429.56      4.40 o 
   4   4   5        8.12        3.94      1.08 o 
   5   4   5      286.90      239.08      6.41 o 
   6   4   5       23.52       27.97      3.14 o 
   7   4   5     1236.59     1244.18     14.30 o 
   8   4   5        6.71        4.05      3.14 o 
   9   4   5     4130.73     4129.04     47.99 o 
  10   4   5       27.96       33.12      4.34 o 
  11   4   5       56.05       69.38      5.45 o 
  12   4   5        5.18        7.70      5.90 o 
  13   4   5        3.06        1.78      4.89 o 
 -13   5   5        0.45       -2.51      7.00 o 
 -12   5   5       30.97       21.04      3.22 o 
 -11   5   5        0.08        1.84      2.29 o 
 -10   5   5       29.85       25.04      3.91 o 
  -9   5   5       42.94       43.65      3.20 o 
  -8   5   5        0.01        1.54      2.86 o 
  -7   5   5       58.58       60.38      2.67 o 
  -6   5   5       19.36       18.87      2.20 o 
  -5   5   5       90.21       92.64      4.49 o 
  -4   5   5       60.49       65.93      2.82 o 
  -3   5   5     2100.31     1996.15     17.04 o 
  -2   5   5        0.56       -0.37      1.67 o 
  -1   5   5       35.60       37.42      1.80 o 
   0   5   5      508.75      502.88      7.18 o 
   1   5   5      101.17      122.23      2.70 o 
   2   5   5      253.02      293.45      4.01 o 
   3   5   5      454.30      462.55      4.93 o 
   4   5   5      714.35      717.02      6.51 o 
   5   5   5       49.24       46.72      3.09 o 
   6   5   5        4.21        5.79      2.88 o 
   7   5   5      486.42      495.09      7.65 o 
   8   5   5      142.62      138.88      5.23 o 
   9   5   5        5.47        2.81      3.70 o 
  10   5   5       68.52       69.96      6.62 o 
  11   5   5       49.43       56.08      4.89 o 
  12   5   5       43.22       36.99      4.84 o 
  13   5   5        1.25        5.89      4.83 o 
 -12   6   5        4.43        5.33      2.60 o 
 -11   6   5        0.69        0.60      3.00 o 
 -10   6   5       11.57        7.35      3.56 o 
  -9   6   5       11.58       13.07      2.60 o 
  -8   6   5       29.80       32.30      3.26 o 
  -7   6   5        0.10       -0.06      1.59 o 
  -6   6   5       19.22       16.98      2.41 o 
  -5   6   5       50.81       46.30      2.85 o 
  -4   6   5       54.79       65.57      3.77 o 
  -3   6   5       35.02       38.35      2.60 o 
  -2   6   5      201.73      194.71      4.31 o 
  -1   6   5       49.23       40.10      4.36 o 
   0   6   5       16.69       16.65      2.59 o 
   1   6   5      127.16      131.02      3.78 o 
   2   6   5       96.04      109.05      3.37 o 
   3   6   5       37.76       35.99      2.14 o 
   4   6   5        6.79        6.35      1.64 o 
   5   6   5      170.25      165.41      3.16 o 
   6   6   5       33.90       31.92      2.12 o 
   7   6   5      159.58      161.18      5.28 o 
   8   6   5       25.87       34.85      5.99 o 
   9   6   5       12.90       12.32      4.35 o 
  10   6   5        4.66        4.87      3.86 o 
  11   6   5        6.75        9.35      4.49 o 
  12   6   5        0.62       -1.57      4.54 o 
 -12   7   5        0.67        7.52      6.71 o 
 -11   7   5        4.15        7.13      4.03 o 
 -10   7   5        3.87        5.36      2.71 o 
  -9   7   5        5.73        4.28      3.03 o 
  -8   7   5       25.58       24.94      3.39 o 
  -7   7   5       13.14       12.88      3.13 o 
  -6   7   5       55.28       58.45      4.04 o 
  -5   7   5       26.95       28.87      3.30 o 
  -4   7   5       82.53       80.62      3.88 o 
  -3   7   5       85.70       74.10      4.88 o 
  -2   7   5      113.31      107.49      5.41 o 
  -1   7   5       29.99       26.38      2.36 o 
   0   7   5      111.83      113.49      2.88 o 
   1   7   5       85.23       98.27      3.90 o 
   2   7   5       39.65       42.72      2.84 o 
   3   7   5      115.47       97.37      4.94 o 
   4   7   5        6.04        5.73      2.48 o 
   5   7   5       14.32       16.74      2.30 o 
   6   7   5       80.16       90.84      6.03 o 
   7   7   5        8.57        7.76      1.19 o 
   8   7   5       75.47       78.13      4.68 o 
   9   7   5        0.89        4.05      3.98 o 
  10   7   5       11.21       12.65      5.19 o 
  11   7   5        2.61        2.28      4.92 o 
 -11   8   5        5.05        2.05      4.71 o 
 -10   8   5       20.93       17.32      3.15 o 
  -9   8   5       23.72       19.01      3.42 o 
  -8   8   5        7.74        8.30      3.86 o 
  -7   8   5        8.19       10.03      2.81 o 
  -6   8   5       46.37       52.56      4.23 o 
  -5   8   5        5.00        5.39      2.24 o 
  -4   8   5       99.37       93.59      6.21 o 
  -3   8   5      128.70      138.46      4.80 o 
  -2   8   5     1813.85     1802.20     18.54 o 
  -1   8   5      190.21      199.45      6.44 o 
   0   8   5       71.27       72.99      3.31 o 
   1   8   5      109.75      108.30      3.68 o 
   2   8   5      213.19      199.01      6.50 o 
   3   8   5        0.24        1.88      2.36 o 
   4   8   5      470.09      394.72      5.67 o 
   5   8   5      423.10      401.32      5.43 o 
   6   8   5       30.68       30.28      2.78 o 
   7   8   5        4.54        4.94      1.61 o 
   8   8   5        5.46        7.12      5.21 o 
   9   8   5        0.09        2.95      4.84 o 
  10   8   5       27.57       35.77      7.87 o 
  11   8   5       66.79       88.17      9.19 o 
  -9   9   5        0.24        1.52      2.92 o 
  -8   9   5       54.27       41.61      8.22 o 
  -7   9   5       23.84       23.22      4.13 o 
  -6   9   5       21.15       19.50      2.96 o 
  -5   9   5      301.25      281.33      5.78 o 
  -4   9   5        2.33        1.64      4.71 o 
  -3   9   5       20.93       21.55      3.31 o 
  -2   9   5      129.39      130.78      4.60 o 
  -1   9   5      247.44      255.20      5.50 o 
   0   9   5      123.90      119.57      4.82 o 
   1   9   5      115.63       99.04      4.28 o 
   2   9   5        0.69       -1.18      2.61 o 
   3   9   5       10.66        6.39      2.85 o 
   4   9   5       33.43       28.69      3.19 o 
   5   9   5        0.62        1.56      2.22 o 
   6   9   5       12.57       18.72      4.06 o 
   7   9   5        3.67        1.00      4.05 o 
   8   9   5        2.08        4.96      4.05 o 
   9   9   5        5.19        8.06      4.88 o 
  -8  10   5        6.73        9.05      4.52 o 
  -7  10   5       21.86       18.76      5.11 o 
  -6  10   5        0.29        1.83      2.95 o 
  -5  10   5        3.86        9.01      3.71 o 
  -4  10   5        0.00       -0.07      3.79 o 
  -3  10   5        5.34        6.95      2.98 o 
  -2  10   5        0.15       -0.72      3.02 o 
  -1  10   5        0.43        1.66      2.67 o 
   0  10   5       19.34       21.51      3.78 o 
   1  10   5        4.32        5.97      3.26 o 
   2  10   5        4.02        2.94      2.62 o 
   3  10   5        9.62        9.83      2.79 o 
   4  10   5        5.96        4.22      3.33 o 
   5  10   5        1.27       -0.67      2.17 o 
   6  10   5        0.89        2.29      3.73 o 
   7  10   5        0.59        4.50      5.56 o 
   8  10   5        0.11       -1.66      4.84 o 
  -6  11   5        0.01       -1.67      3.55 o 
  -5  11   5        2.40        6.66      3.97 o 
  -4  11   5        0.75        2.20      4.05 o 
  -3  11   5       18.21       20.18      3.96 o 
  -2  11   5        5.40        4.97      3.22 o 
  -1  11   5        1.76        2.88      3.32 o 
   0  11   5        0.07        1.32      3.67 o 
   1  11   5       30.53       39.27      3.51 o 
   2  11   5        0.05       -0.10      2.60 o 
   3  11   5       18.14       14.62      3.60 o 
   4  11   5        5.75        4.97      3.50 o 
   5  11   5       12.95       16.11      4.39 o 
   6  11   5       25.82       32.64      7.64 o 
  -3  12   5        8.34        9.49     11.48 o 
  -2  12   5       12.80       14.65      4.47 o 
  -1  12   5       16.32       12.93      4.14 o 
   0  12   5       38.29       42.47      5.12 o 
   1  12   5       14.31       14.74      4.33 o 
   2  12   5       14.65       11.57      4.00 o 
   3  12   5        6.43       15.86     12.34 o 
 -14   0   6       12.61       15.70      8.08 o 
 -13   0   6        1.90        3.29      4.64 o 
 -12   0   6        0.28        0.25      5.45 o 
 -11   0   6       34.16       30.22      8.59 o 
 -10   0   6      198.98      207.90     10.36 o 
  -9   0   6      200.71      208.02      7.74 o 
  -8   0   6      271.37      278.51     11.68 o 
  -7   0   6      218.05      214.75      8.88 o 
  -6   0   6      465.03      463.21     11.37 o 
  -5   0   6      325.78      354.70     10.44 o 
  -4   0   6     1834.22     1761.93     22.71 o 
  -3   0   6      707.12      761.52     11.68 o 
  -2   0   6      538.21      463.46      8.23 o 
  -1   0   6     2436.48     2222.06     33.49 o 
   0   0   6       81.75       65.04      2.80 o 
   1   0   6     2792.41     2800.26     37.49 o 
   2   0   6      193.52      200.92      2.82 o 
   3   0   6     2701.22     2741.54     23.96 o 
   4   0   6     3961.98     4363.36     39.36 o 
   5   0   6      366.93      313.34      7.27 o 
   6   0   6       50.96       61.85      3.97 o 
   7   0   6     2802.57     3014.84     34.44 o 
   8   0   6        1.63        1.43      2.27 o 
   9   0   6       19.72       17.61      3.75 o 
  10   0   6       85.55       83.58      2.89 o 
  11   0   6      780.78      763.27     16.97 o 
  12   0   6        2.30        5.29     12.78 o 
  13   0   6       41.57       35.70     17.19 o 
  14   0   6        2.88       12.78     10.14 o 
 -14   1   6        4.13        5.10      3.11 o 
 -13   1   6       10.34        7.86      3.73 o 
 -12   1   6        9.28        5.72      2.99 o 
 -11   1   6        0.13        0.93      2.35 o 
 -10   1   6       27.22       31.42      3.68 o 
  -9   1   6       18.31       22.68      3.06 o 
  -8   1   6       29.57       29.77      2.90 o 
  -7   1   6       28.77       35.25      2.80 o 
  -6   1   6        0.39        2.68      2.95 o 
  -5   1   6    10002.04    10250.63    101.99 o 
  -4   1   6      685.63      675.74      8.54 o 
  -3   1   6      426.99      414.86      5.22 o 
  -2   1   6        4.02        0.97      2.10 o 
  -1   1   6     2978.85     3020.78     29.82 o 
   0   1   6     1717.84     1707.37     11.96 o 
   1   1   6       26.85       20.98      2.57 o 
   2   1   6      671.79      724.44      4.87 o 
   3   1   6     1681.85     1699.73     11.45 o 
   4   1   6      397.15      419.78      5.57 o 
   5   1   6       10.62        8.68      1.13 o 
   6   1   6      602.16      663.92      6.93 o 
   7   1   6        3.85        4.94      0.83 o 
   8   1   6        4.95        3.03      0.59 o 
   9   1   6        4.82        5.34      2.35 o 
  10   1   6      122.15      113.74      3.88 o 
  11   1   6        0.83        3.71      1.74 o 
  12   1   6       57.97       58.53     10.47 o 
  13   1   6       13.02       13.83      7.94 o 
  14   1   6        0.15        0.88      5.92 o 
 -14   2   6        7.77        7.77      3.53 o 
 -13   2   6        1.12        1.15      2.53 o 
 -12   2   6        9.77        7.45      2.99 o 
 -11   2   6        9.39       12.28      3.22 o 
 -10   2   6       43.17       43.90      3.40 o 
  -9   2   6        1.46        2.54      2.76 o 
  -8   2   6       13.60       12.80      3.10 o 
  -7   2   6       10.26       13.33      2.69 o 
  -6   2   6     1531.38     1489.03     15.52 o 
  -5   2   6       38.44       42.57      2.74 o 
  -4   2   6      138.78      158.54      4.03 o 
  -3   2   6        3.30        3.84      1.20 o 
  -2   2   6      135.59      122.57      6.15 o 
  -1   2   6      269.54      275.18      4.58 o 
   0   2   6        0.35        0.86      0.62 o 
   1   2   6      380.68      385.57      3.78 o 
   2   2   6       54.79       55.17      1.61 o 
   3   2   6     1304.26     1428.04     10.12 o 
   4   2   6      582.66      593.13      5.25 o 
   5   2   6      155.62      196.74      2.80 o 
   6   2   6       24.40       28.03      2.97 o 
   7   2   6       12.17        4.66      3.58 o 
   8   2   6       19.72       16.17      3.10 o 
   9   2   6        2.78        2.61      3.03 o 
  10   2   6        2.38        1.30      2.42 o 
  11   2   6       41.43       45.66      3.53 o 
  12   2   6        8.76       10.41      2.52 o 
  13   2   6        0.77        0.54      3.18 o 
  14   2   6        8.74        1.32     14.54 o 
 -14   3   6       43.89       49.90      5.55 o 
 -13   3   6        1.43        2.08      3.23 o 
 -12   3   6       27.94       32.70      5.21 o 
 -11   3   6       11.15        9.26      3.43 o 
 -10   3   6       11.34        8.17      2.80 o 
  -9   3   6        0.03       -2.26      2.26 o 
  -8   3   6        0.13        1.54      2.24 o 
  -7   3   6      508.30      512.89      8.03 o 
  -6   3   6       50.64       55.86      2.71 o 
  -5   3   6       23.44       21.25      2.39 o 
  -4   3   6       25.01       24.35      1.59 o 
  -3   3   6        9.82       17.73      3.59 o 
  -2   3   6      189.40      210.82      6.27 o 
  -1   3   6      667.03      697.64     10.27 o 
   0   3   6       98.99      109.24      2.80 o 
   1   3   6      560.61      575.73      5.63 o 
   2   3   6      392.79      386.64      3.98 o 
   3   3   6      588.48      569.71      4.71 o 
   4   3   6       95.86      105.17      1.80 o 
   5   3   6      274.30      253.78      4.71 o 
   6   3   6       51.21       49.03      2.87 o 
   7   3   6        3.61        2.85      2.32 o 
   8   3   6      392.74      401.34      7.39 o 
   9   3   6       18.87       16.98      3.15 o 
  10   3   6      275.55      272.49      6.21 o 
  11   3   6        0.90       -0.51      3.73 o 
  12   3   6        5.99        0.61      3.90 o 
  13   3   6       22.25       27.26      3.83 o 
 -13   4   6       43.97       35.44      6.00 o 
 -12   4   6        1.30        3.38      3.00 o 
 -11   4   6        7.01        8.38      3.68 o 
 -10   4   6       30.68       43.36      8.00 o 
  -9   4   6        5.71        6.30      2.62 o 
  -8   4   6        0.34        1.01      3.10 o 
  -7   4   6       75.97       70.33      3.35 o 
  -6   4   6      176.56      165.47      4.32 o 
  -5   4   6       13.69       12.05      1.93 o 
  -4   4   6       17.01       16.97      2.06 o 
  -3   4   6       29.36       29.46      2.33 o 
  -2   4   6      693.24      658.93     10.86 o 
  -1   4   6      128.72      127.18      2.80 o 
   0   4   6     1451.44     1564.50     13.21 o 
   1   4   6       33.52       32.77      2.16 o 
   2   4   6      384.74      409.13      5.33 o 
   3   4   6      362.95      354.55      3.60 o 
   4   4   6       13.23       14.03      1.37 o 
   5   4   6      344.15      369.35      7.80 o 
   6   4   6      429.40      418.91      5.98 o 
   7   4   6      283.26      295.89      6.67 o 
   8   4   6      456.61      487.29     13.84 o 
   9   4   6      358.32      334.86     11.23 o 
  10   4   6        9.75       13.15      3.73 o 
  11   4   6        0.38        2.26      2.96 o 
  12   4   6        1.98        4.10      3.26 o 
  13   4   6        6.48        7.43      4.30 o 
 -13   5   6        5.15        6.78      3.15 o 
 -12   5   6        2.79        3.84      3.96 o 
 -11   5   6       27.07       18.85      3.71 o 
 -10   5   6        2.02       -0.31      2.92 o 
  -9   5   6        0.92        2.38      2.39 o 
  -8   5   6       20.84       20.57      3.67 o 
  -7   5   6       41.69       51.15      2.97 o 
  -6   5   6      180.98      184.45      3.52 o 
  -5   5   6       66.19       77.81      3.18 o 
  -4   5   6       26.16       22.79      2.39 o 
  -3   5   6     1602.92     1502.11     14.39 o 
  -2   5   6       94.23       90.04      2.83 o 
  -1   5   6      514.25      539.57      5.33 o 
   0   5   6      336.77      381.80      4.13 o 
   1   5   6        0.41       -0.03      1.99 o 
   2   5   6      314.85      320.76      3.95 o 
   3   5   6       21.03       19.58      1.83 o 
   4   5   6      155.10      147.99      2.56 o 
   5   5   6       19.05       21.12      1.42 o 
   6   5   6     1601.60     1585.92     17.62 o 
   7   5   6       76.09       66.45      9.06 o 
   8   5   6      316.05      293.98      7.45 o 
   9   5   6        0.82        1.97      3.52 o 
  10   5   6        0.58       -3.80      4.69 o 
  11   5   6       98.75      102.55      6.84 o 
  12   5   6       42.53       35.55      5.54 o 
  13   5   6        3.96       10.60      6.14 o 
 -12   6   6        2.49        2.73      3.56 o 
 -11   6   6        6.15        3.23      2.50 o 
 -10   6   6        1.82        4.61      2.76 o 
  -9   6   6        1.44        4.93      3.89 o 
  -8   6   6        3.16        3.11      2.53 o 
  -7   6   6        0.03        0.30      1.71 o 
  -6   6   6      410.45      420.37      6.71 o 
  -5   6   6        3.50        4.49      2.45 o 
  -4   6   6       65.47       70.55      2.63 o 
  -3   6   6        1.70        0.54      1.50 o 
  -2   6   6      237.24      228.26      4.94 o 
  -1   6   6      342.90      337.92      4.72 o 
   0   6   6      375.47      382.61      5.06 o 
   1   6   6        5.56        6.21      3.62 o 
   2   6   6       14.48       15.89      2.17 o 
   3   6   6       25.94       20.08      2.51 o 
   4   6   6       28.12       31.47      2.39 o 
   5   6   6        3.64        4.56      1.67 o 
   6   6   6       79.20       79.96      2.27 o 
   7   6   6       46.94       51.45      4.19 o 
   8   6   6        0.29        3.21      3.21 o 
   9   6   6        2.96        1.22      3.73 o 
  10   6   6        2.63        6.33      5.06 o 
  11   6   6        0.02        3.34      4.48 o 
  12   6   6        0.13       -1.23      3.75 o 
 -11   7   6        7.12        6.09      2.87 o 
 -10   7   6        9.29        6.70      3.43 o 
  -9   7   6       21.82       17.35      3.38 o 
  -8   7   6        1.17        5.37      2.61 o 
  -7   7   6        1.89       -0.09      2.13 o 
  -6   7   6       20.32       22.76      2.51 o 
  -5   7   6      248.54      264.93      6.43 o 
  -4   7   6      205.39      188.31      4.42 o 
  -3   7   6      143.57      136.00      3.65 o 
  -2   7   6       11.26       10.36      2.42 o 
  -1   7   6        1.61        3.26      2.36 o 
   0   7   6        0.00        0.59      1.97 o 
   1   7   6        0.81        0.53      1.93 o 
   2   7   6       41.06       45.80      2.90 o 
   3   7   6        0.46        0.59      1.81 o 
   4   7   6       57.99       53.22      3.56 o 
   5   7   6        2.45        1.70      2.19 o 
   6   7   6      263.68      257.49      5.43 o 
   7   7   6        0.47        3.78      3.19 o 
   8   7   6        0.00       -2.60      3.25 o 
   9   7   6        1.34        2.29      4.33 o 
  10   7   6       12.47       12.78      6.02 o 
  11   7   6        0.34       -2.20      4.20 o 
 -10   8   6        0.70        4.39      3.57 o 
  -9   8   6        8.04        6.74      2.94 o 
  -8   8   6        3.28        2.93      2.43 o 
  -7   8   6        0.59        1.09      2.80 o 
  -6   8   6        5.79       10.92      4.43 o 
  -5   8   6       19.46       17.85      3.16 o 
  -4   8   6       44.34       34.60      6.10 o 
  -3   8   6       11.34        8.36      3.78 o 
  -2   8   6      206.16      201.59      8.35 o 
  -1   8   6        0.08        0.51      1.83 o 
   0   8   6        1.48        3.02      2.01 o 
   1   8   6        4.69        6.84      1.97 o 
   2   8   6       22.94       24.73      2.62 o 
   3   8   6        3.89        3.00      2.21 o 
   4   8   6        1.59        2.97      2.68 o 
   5   8   6       98.56       99.45      4.40 o 
   6   8   6        5.13        2.58      2.32 o 
   7   8   6       58.31       51.36      3.54 o 
   8   8   6        0.89       -1.10      3.76 o 
   9   8   6       18.57       27.26      4.72 o 
  10   8   6        0.21        0.00      5.37 o 
  -9   9   6        0.17       -0.64      2.69 o 
  -8   9   6        9.51        6.91      4.42 o 
  -7   9   6        0.69        2.47      4.45 o 
  -6   9   6       90.19       91.18      6.52 o 
  -5   9   6       34.26       34.80      3.93 o 
  -4   9   6        2.39        6.04      2.65 o 
  -3   9   6       53.16       40.50      6.48 o 
  -2   9   6       91.96       91.51      3.94 o 
  -1   9   6        9.40        5.87      2.40 o 
   0   9   6       39.33       40.89      4.12 o 
   1   9   6       14.64        9.82      2.51 o 
   2   9   6       13.27        8.05      2.27 o 
   3   9   6        5.08        3.77      2.47 o 
   4   9   6        5.88        4.02      2.50 o 
   5   9   6        8.53        6.28      2.20 o 
   6   9   6        7.49        6.71      3.82 o 
   7   9   6        3.48        6.04      6.02 o 
   8   9   6       70.31      109.78      6.87 o 
   9   9   6        0.02       -0.75      4.44 o 
  -8  10   6        0.06        1.13      4.88 o 
  -7  10   6       16.47       14.21      4.48 o 
  -6  10   6        3.14       -1.82      3.73 o 
  -5  10   6        2.79        1.76      3.32 o 
  -4  10   6        0.01        0.99      2.57 o 
  -3  10   6        1.21       -0.73      3.07 o 
  -2  10   6        0.79        1.05      2.36 o 
  -1  10   6        6.41        3.19      3.13 o 
   0  10   6        9.07        7.67      3.02 o 
   1  10   6        0.70       -0.62      2.76 o 
   2  10   6        5.99        6.51      2.84 o 
   3  10   6        1.85        2.03      2.92 o 
   4  10   6       13.66        7.65      3.31 o 
   5  10   6        6.41        3.64      2.72 o 
   6  10   6        3.32        2.12      5.01 o 
   7  10   6        4.67        0.27      4.38 o 
   8  10   6        0.07       -3.54      6.66 o 
  -6  11   6       11.51       10.50      4.82 o 
  -5  11   6        9.09        4.98      3.17 o 
  -4  11   6        1.32        2.47      2.93 o 
  -3  11   6       20.04       19.21      4.25 o 
  -2  11   6        1.88        7.60      3.84 o 
  -1  11   6        0.02        1.47      2.88 o 
   0  11   6       11.31       12.07      3.59 o 
   1  11   6        0.61        0.56      2.72 o 
   2  11   6        7.12        4.50      3.27 o 
   3  11   6        3.79        4.42      3.21 o 
   4  11   6       10.95       11.38      4.91 o 
   5  11   6        7.74        9.14      4.61 o 
  -2  12   6       20.24       25.36      9.13 o 
  -1  12   6        3.03       -0.82      4.54 o 
   0  12   6       10.61       12.32      3.89 o 
   1  12   6        1.47        5.82      3.63 o 
   2  12   6       11.95       26.00      7.93 o 
 -14   1   7        0.07        1.00      3.30 o 
 -13   1   7       14.32        8.30      3.61 o 
 -12   1   7       33.34       39.20      7.18 o 
 -11   1   7       11.07       10.80      3.06 o 
 -10   1   7       11.71       13.84      3.50 o 
  -9   1   7       71.36       81.92      5.22 o 
  -8   1   7       28.91       23.87      4.14 o 
  -7   1   7       39.99       29.49      3.93 o 
  -6   1   7        2.11        1.92      2.57 o 
  -5   1   7     3862.07     3830.64     47.07 o 
  -4   1   7      162.49      137.63      4.17 o 
  -3   1   7     3351.00     3326.69     40.20 o 
  -2   1   7      271.62      269.60      4.90 o 
  -1   1   7       63.02       56.48      1.63 o 
   0   1   7       28.47       27.01      1.25 o 
   1   1   7      101.21       99.53      2.59 o 
   2   1   7     1597.70     1719.17     10.97 o 
   3   1   7      189.78      186.34      2.14 o 
   4   1   7     2482.58     2703.10     21.15 o 
   5   1   7       14.42       13.88      1.52 o 
   6   1   7     1392.45     1566.57     23.53 o 
   7   1   7       16.13       16.05      1.24 o 
   8   1   7       77.69       72.65      2.23 o 
   9   1   7        5.91        4.40      3.68 o 
  10   1   7        0.29        0.90      3.41 o 
  11   1   7        2.17       -0.80      3.10 o 
  12   1   7       15.95       15.01      2.90 o 
  13   1   7        9.73        1.32      5.61 o 
  14   1   7       22.51       23.80     11.02 o 
 -14   2   7        0.30       -1.14      3.61 o 
 -13   2   7        0.00       -1.22      3.88 o 
 -12   2   7        1.09       -0.31      2.85 o 
 -11   2   7       17.19       18.37      3.01 o 
 -10   2   7        7.52        5.89      3.20 o 
  -9   2   7       23.37       20.19      3.60 o 
  -8   2   7      513.96      490.95      8.11 o 
  -7   2   7        4.52        4.10      2.58 o 
  -6   2   7       28.03       38.55      2.84 o 
  -5   2   7       18.13       17.34      2.80 o 
  -4   2   7      293.04      269.38      5.72 o 
  -3   2   7      190.66      186.00      2.18 o 
  -2   2   7      522.53      521.67      6.53 o 
  -1   2   7      129.72      112.80      3.52 o 
   0   2   7      547.92      543.73      3.81 o 
   1   2   7      316.89      337.93      3.11 o 
   2   2   7        0.60        0.24      0.80 o 
   3   2   7       23.12       17.54      1.76 o 
   4   2   7      698.53      736.97      7.31 o 
   5   2   7      193.49      205.32      2.41 o 
   6   2   7       14.77       15.82      2.85 o 
   7   2   7      224.40      213.23      4.59 o 
   8   2   7        0.66        0.72      1.83 o 
   9   2   7       17.79       13.83      2.78 o 
  10   2   7       21.79       24.24      3.34 o 
  11   2   7        0.60        1.59      2.45 o 
  12   2   7        9.36        9.67      4.89 o 
  13   2   7        0.06       -1.59      6.91 o 
 -13   3   7        0.97        2.45      3.63 o 
 -12   3   7        0.17        2.37      3.07 o 
 -11   3   7        9.45        8.52      3.14 o 
 -10   3   7        5.37        4.65      2.70 o 
  -9   3   7       68.18       59.64      3.51 o 
  -8   3   7       60.82       68.87      4.20 o 
  -7   3   7      277.57      261.74      5.77 o 
  -6   3   7        7.51        6.57      2.01 o 
  -5   3   7      100.60       94.09      3.06 o 
  -4   3   7      128.18      129.78      5.09 o 
  -3   3   7     1090.30     1074.46     11.28 o 
  -2   3   7       31.55       37.89      3.67 o 
  -1   3   7       15.66        5.66      2.16 o 
   0   3   7     2884.33     2981.17     29.64 o 
   1   3   7      795.12      806.61      7.39 o 
   2   3   7      118.27       97.34      2.39 o 
   3   3   7        3.02        2.16      1.06 o 
   4   3   7        0.45       -0.01      1.04 o 
   5   3   7       66.10       57.51      2.27 o 
   6   3   7      533.23      479.44      5.85 o 
   7   3   7        0.81        3.63      4.41 o 
   8   3   7      105.81      115.37      4.84 o 
   9   3   7        1.59        2.41      2.42 o 
  10   3   7      347.02      328.37      8.28 o 
  11   3   7       11.44       17.12      3.97 o 
  12   3   7       16.00       17.78      4.28 o 
  13   3   7        2.28        5.17      3.93 o 
 -13   4   7       35.93       45.74      5.06 o 
 -12   4   7       18.42       19.45      4.54 o 
 -11   4   7        2.21        2.74      3.21 o 
 -10   4   7        1.10        1.15      2.59 o 
  -9   4   7       72.41       70.81      3.82 o 
  -8   4   7      104.67      107.07      5.25 o 
  -7   4   7      193.93      203.49      4.57 o 
  -6   4   7       16.33       18.75      2.86 o 
  -5   4   7       27.31       27.21      2.99 o 
  -4   4   7      377.07      408.23      9.82 o 
  -3   4   7       98.32      102.49      5.56 o 
  -2   4   7      308.80      306.94      4.62 o 
  -1   4   7     1525.61     1482.33     10.87 o 
   0   4   7      149.07      151.41      3.02 o 
   1   4   7      670.31      718.01     10.14 o 
   2   4   7        2.50        0.00      1.47 o 
   3   4   7        3.30        7.43      1.73 o 
   4   4   7      195.71      193.28      2.89 o 
   5   4   7      190.56      187.28      2.82 o 
   6   4   7      189.40      194.33      4.92 o 
   7   4   7       62.97       56.58      4.26 o 
   8   4   7       20.81       26.71      4.87 o 
   9   4   7      424.64      430.18     13.83 o 
  10   4   7       29.12       33.06      4.68 o 
  11   4   7        1.30        2.06      3.67 o 
  12   4   7        9.83       11.41      4.45 o 
  13   4   7       14.80       13.13      6.83 o 
 -12   5   7        5.33        6.16      3.69 o 
 -11   5   7        1.49        2.82      3.52 o 
 -10   5   7        3.35        3.82      2.92 o 
  -9   5   7        0.50        0.78      2.30 o 
  -8   5   7       25.55       21.60      4.17 o 
  -7   5   7        5.24        4.22      3.26 o 
  -6   5   7        4.15        4.02      2.47 o 
  -5   5   7        1.90        0.20      1.47 o 
  -4   5   7        0.09        0.52      1.41 o 
  -3   5   7      160.67      158.46      4.52 o 
  -2   5   7        7.00        5.51      2.05 o 
  -1   5   7      145.62      169.04      2.76 o 
   0   5   7       19.34       19.30      2.05 o 
   1   5   7      334.25      388.28      5.39 o 
   2   5   7        4.77        5.51      2.31 o 
   3   5   7      559.97      549.23      5.14 o 
   4   5   7       35.96       35.14      2.06 o 
   5   5   7       98.91       93.32      3.17 o 
   6   5   7     1611.66     1635.01     27.92 o 
   7   5   7      112.43      105.13      4.57 o 
   8   5   7        0.28       -0.97      4.04 o 
   9   5   7        8.53        7.99      4.15 o 
  10   5   7       97.77       96.66      6.10 o 
  11   5   7       82.80       78.06      7.15 o 
  12   5   7        0.95       -1.85      3.89 o 
 -12   6   7        1.44        1.64      2.58 o 
 -11   6   7       23.36       20.06      4.65 o 
 -10   6   7        0.86        0.37      3.27 o 
  -9   6   7        7.25        5.97      2.61 o 
  -8   6   7        4.06        2.34      3.06 o 
  -7   6   7       58.59       57.75      5.90 o 
  -6   6   7        1.79        3.59      2.30 o 
  -5   6   7        1.34        2.08      1.74 o 
  -4   6   7      106.47       98.45      3.93 o 
  -3   6   7       10.63        9.22      2.28 o 
  -2   6   7       32.45       33.33      2.79 o 
  -1   6   7      128.89      138.83      5.49 o 
   0   6   7       82.56       92.36      3.12 o 
   1   6   7       57.54       61.60      3.30 o 
   2   6   7       61.22       65.59      3.02 o 
   3   6   7      112.41      115.04      3.57 o 
   4   6   7      123.23      125.89      2.99 o 
   5   6   7       15.05       18.82      1.67 o 
   6   6   7       11.61        9.52      1.56 o 
   7   6   7       73.82       68.87      5.15 o 
   8   6   7        0.77        0.33      3.31 o 
   9   6   7        8.57        9.24      4.58 o 
  10   6   7        0.83        0.36      4.02 o 
  11   6   7       38.19       45.52      6.78 o 
  12   6   7        0.41        2.61      4.32 o 
 -11   7   7       13.33       11.85      4.92 o 
 -10   7   7        5.29        7.61      2.95 o 
  -9   7   7       22.11       31.26      6.83 o 
  -8   7   7        2.50        3.89      2.75 o 
  -7   7   7        1.67       -0.99      2.85 o 
  -6   7   7        1.37        0.17      2.18 o 
  -5   7   7      170.57      170.83      6.67 o 
  -4   7   7      206.46      199.72      4.38 o 
  -3   7   7      382.68      372.24      9.65 o 
  -2   7   7      147.43      136.29      3.29 o 
  -1   7   7      279.25      295.94      4.96 o 
   0   7   7       44.22       50.15      3.00 o 
   1   7   7        1.43       -1.26      1.69 o 
   2   7   7      116.26      108.99      4.30 o 
   3   7   7        2.92        3.89      1.91 o 
   4   7   7       14.16        7.93      2.89 o 
   5   7   7       77.29       74.43      2.50 o 
   6   7   7        6.86        3.18      2.27 o 
   7   7   7       19.53       15.48      4.46 o 
   8   7   7       40.21       48.31      6.98 o 
   9   7   7        3.50        0.31      4.05 o 
  10   7   7        0.41        3.88      4.88 o 
  11   7   7        0.01        1.02      4.40 o 
 -10   8   7       10.85       10.63      2.99 o 
  -9   8   7        2.37        4.80      4.14 o 
  -8   8   7        6.02        9.21      3.38 o 
  -7   8   7        0.47        3.15      3.42 o 
  -6   8   7        2.12        5.04      3.61 o 
  -5   8   7      174.60      172.28      6.14 o 
  -4   8   7     1091.58     1053.45     12.67 o 
  -3   8   7      219.68      210.16      6.00 o 
  -2   8   7      122.99      118.42      4.13 o 
  -1   8   7        4.67        3.30      2.36 o 
   0   8   7       49.86       64.39      4.67 o 
   1   8   7        0.15       -0.22      2.04 o 
   2   8   7        3.62        4.66      2.49 o 
   3   8   7       43.89       40.66      3.32 o 
   4   8   7       69.57       73.07      6.28 o 
   5   8   7       77.40       81.56      3.27 o 
   6   8   7        1.38        1.03      2.49 o 
   7   8   7       71.38       70.11      5.57 o 
   8   8   7        0.04       -1.02      4.22 o 
   9   8   7        3.42        5.59      4.23 o 
  10   8   7        4.12        8.03      5.23 o 
  -9   9   7        8.98        5.64      4.13 o 
  -8   9   7        0.09       -0.20      3.32 o 
  -7   9   7        4.86        5.50      3.71 o 
  -6   9   7       27.32       19.60      4.33 o 
  -5   9   7        1.73        2.22      4.23 o 
  -4   9   7       72.47       73.52      3.75 o 
  -3   9   7       12.09       10.66      3.33 o 
  -2   9   7        3.39        2.25      3.05 o 
  -1   9   7        2.23        2.44      3.06 o 
   0   9   7        2.52        3.17      2.42 o 
   1   9   7       59.36       50.89      3.80 o 
   2   9   7       24.20       14.75      2.63 o 
   3   9   7       17.02       13.99      2.65 o 
   4   9   7       17.90       16.41      3.48 o 
   5   9   7        1.05       -2.02      2.53 o 
   6   9   7       55.17       49.66      3.63 o 
   7   9   7        8.23       16.65      5.31 o 
   8   9   7       23.38       29.07      5.19 o 
   9   9   7       18.27       19.72      5.49 o 
  -7  10   7        2.80       -1.65      4.72 o 
  -6  10   7       11.82       11.28      5.50 o 
  -5  10   7        4.22        1.87      2.82 o 
  -4  10   7        2.33        2.07      3.12 o 
  -3  10   7        3.60        2.43      2.64 o 
  -2  10   7        9.55        7.42      3.40 o 
  -1  10   7        0.00        1.20      2.64 o 
   0  10   7        2.70        0.21      3.03 o 
   1  10   7        2.56        4.26      3.51 o 
   2  10   7        6.35        5.51      3.05 o 
   3  10   7        4.36        3.47      2.86 o 
   4  10   7       28.05       19.10      4.23 o 
   5  10   7        3.03        0.91      2.72 o 
   6  10   7        1.75        5.43      5.78 o 
   7  10   7       25.35       28.39      8.28 o 
  -5  11   7        3.14        3.87      4.66 o 
  -4  11   7        0.02        1.64      3.31 o 
  -3  11   7        9.24        9.47      4.02 o 
  -2  11   7       10.21        9.82      3.32 o 
  -1  11   7        1.98        4.74      3.91 o 
   0  11   7       10.08       15.56      4.04 o 
   1  11   7        7.65       13.39      3.70 o 
   2  11   7       60.48       63.58      4.66 o 
   3  11   7        0.09        1.13      2.60 o 
   4  11   7        7.05        7.71      3.94 o 
   5  11   7        1.46       -0.25      5.09 o 
 -14   0   8        3.07        2.09      5.43 o 
 -13   0   8        7.52        4.60      7.77 o 
 -12   0   8        3.30        4.34      5.33 o 
 -11   0   8       57.81       53.76      5.45 o 
 -10   0   8        0.78        1.98      4.53 o 
  -9   0   8       81.06       85.21     13.66 o 
  -8   0   8        8.16        5.00      6.38 o 
  -7   0   8       94.90       86.53     10.80 o 
  -6   0   8       41.47       35.12      5.27 o 
  -5   0   8      747.91      697.44     13.61 o 
  -4   0   8    10701.95    11160.13    153.78 o 
  -3   0   8      376.72      370.18      7.17 o 
  -2   0   8      349.15      426.35      8.32 o 
  -1   0   8      423.89      420.37      7.39 o 
   0   0   8     1009.34      974.76     10.50 o 
   1   0   8      103.66      104.59      2.36 o 
   2   0   8        0.99        2.91      1.53 o 
   3   0   8     8740.45     9636.45    120.90 o 
   4   0   8       24.05       24.55      1.91 o 
   5   0   8       87.69      119.84      4.78 o 
   6   0   8       13.49       16.63      1.53 o 
   7   0   8      112.27      111.68      3.26 o 
   8   0   8       28.64       28.92      2.52 o 
   9   0   8      182.49      177.18      3.85 o 
  10   0   8      102.09       97.53      3.40 o 
  11   0   8       19.30       11.38      1.94 o 
  12   0   8        6.63       11.90      8.37 o 
  13   0   8        2.24       10.14     15.86 o 
 -14   1   8        4.87        6.51      5.48 o 
 -13   1   8        0.12        0.00      3.02 o 
 -12   1   8       10.42       11.14      4.13 o 
 -11   1   8       40.03       41.52      6.04 o 
 -10   1   8        4.54        5.67      3.13 o 
  -9   1   8      205.20      222.32      5.61 o 
  -8   1   8       27.96       26.49      3.19 o 
  -7   1   8        5.64        6.71      2.57 o 
  -6   1   8        0.19       -0.61      2.08 o 
  -5   1   8      214.36      219.43      5.12 o 
  -4   1   8      872.20      846.07      9.54 o 
  -3   1   8     2005.33     1936.69     23.09 o 
  -2   1   8       16.05       16.07      2.26 o 
  -1   1   8      321.16      310.70      3.01 o 
   0   1   8     1053.10     1083.52      8.02 o 
   1   1   8     1396.57     1487.42     10.16 o 
   2   1   8      298.34      289.03      3.65 o 
   3   1   8      583.96      643.11      5.25 o 
   4   1   8      892.36      911.69      6.50 o 
   5   1   8      203.22      212.29      3.34 o 
   6   1   8      682.51      739.58      6.64 o 
   7   1   8        3.38        2.81      0.99 o 
   8   1   8      410.78      355.90      7.50 o 
   9   1   8       32.10       29.46      3.62 o 
  10   1   8        0.87        2.70      2.98 o 
  11   1   8        5.82        2.86      4.67 o 
  12   1   8       43.71       30.69      7.94 o 
  13   1   8        0.36        6.82      7.87 o 
 -13   2   8        6.44        4.12      3.77 o 
 -12   2   8        4.70        6.07      2.96 o 
 -11   2   8        0.09       -0.79      2.41 o 
 -10   2   8        3.69        1.17      2.95 o 
  -9   2   8       69.87       77.17      6.93 o 
  -8   2   8      698.07      721.13     10.82 o 
  -7   2   8        1.82        1.33      2.87 o 
  -6   2   8        5.98        3.21      2.56 o 
  -5   2   8        4.05        2.81      2.13 o 
  -4   2   8        3.83        0.85      2.49 o 
  -3   2   8       57.49       66.95      3.56 o 
  -2   2   8        0.05        1.25      2.31 o 
  -1   2   8      485.84      497.63      6.08 o 
   0   2   8        4.23        5.84      1.86 o 
   1   2   8       12.42        9.98      1.21 o 
   2   2   8      287.70      295.70      3.55 o 
   3   2   8      144.68      147.30      2.13 o 
   4   2   8       20.92       16.74      1.58 o 
   5   2   8        0.29        1.93      1.11 o 
   6   2   8       27.02       25.04      1.27 o 
   7   2   8      121.25      127.63      4.44 o 
   8   2   8       11.24        6.52      3.52 o 
   9   2   8      179.92      163.06      4.70 o 
  10   2   8        0.02       -0.61      3.13 o 
  11   2   8       80.77       88.37      4.51 o 
  12   2   8       24.21       27.34      5.25 o 
  13   2   8        5.16        0.88      8.37 o 
 -13   3   8        0.18        2.51      3.53 o 
 -12   3   8       14.78       12.03      3.05 o 
 -11   3   8        0.73        2.26      3.14 o 
 -10   3   8        1.33        1.36      2.45 o 
  -9   3   8       89.57       85.94      4.05 o 
  -8   3   8       60.15       63.60      3.63 o 
  -7   3   8        2.04        2.03      2.65 o 
  -6   3   8       79.53       77.49      2.89 o 
  -5   3   8       54.96       53.78      2.95 o 
  -4   3   8        5.86        5.55      1.51 o 
  -3   3   8      312.33      310.60     17.26 o 
  -2   3   8      208.50      222.97      4.89 o 
  -1   3   8      901.36      929.12      9.26 o 
   0   3   8      333.63      345.56      5.47 o 
   1   3   8      208.80      206.26      2.58 o 
   2   3   8     1068.03     1098.94      9.12 o 
   3   3   8       52.90       52.54      2.96 o 
   4   3   8     1420.54     1373.01     10.70 o 
   5   3   8       75.37       75.42      2.33 o 
   6   3   8     1830.04     1831.65     22.11 o 
   7   3   8      133.36      141.81      5.93 o 
   8   3   8       29.86       35.20      4.86 o 
   9   3   8        0.02        0.44      4.13 o 
  10   3   8       24.30       28.02      4.63 o 
  11   3   8       10.97       11.02      5.61 o 
  12   3   8       22.48       22.43      5.33 o 
  13   3   8       29.84       35.26     11.46 o 
 -13   4   8        2.78        0.38      5.30 o 
 -12   4   8        0.13        1.63      3.05 o 
 -11   4   8        6.73        6.28      3.22 o 
 -10   4   8        8.02        4.75      2.84 o 
  -9   4   8       47.16       49.09      5.41 o 
  -8   4   8       63.61       70.48      4.47 o 
  -7   4   8        8.27        7.28      2.32 o 
  -6   4   8       34.98       35.92      3.31 o 
  -5   4   8       16.35       17.99      2.52 o 
  -4   4   8      232.01      203.10      5.30 o 
  -3   4   8      310.81      293.47      6.45 o 
  -2   4   8      545.35      544.95      8.42 o 
  -1   4   8      355.30      389.46      5.40 o 
   0   4   8      409.71      431.77      4.02 o 
   1   4   8       72.75       99.23      2.76 o 
   2   4   8       15.12       22.21      2.28 o 
   3   4   8       37.98       46.72      2.60 o 
   4   4   8       55.12       53.38      3.26 o 
   5   4   8      183.36      190.57      3.82 o 
   6   4   8       38.26       38.10      3.27 o 
   7   4   8     1670.78     1674.47     18.72 o 
   8   4   8      200.91      203.97      6.48 o 
   9   4   8       85.69       85.90      5.49 o 
  10   4   8        5.75        6.69      3.69 o 
  11   4   8       16.91       18.60      3.79 o 
  12   4   8        0.81        3.69      3.29 o 
  13   4   8        1.50        1.54      4.53 o 
 -12   5   8        0.99        6.47      3.99 o 
 -11   5   8        0.53        1.38      3.00 o 
 -10   5   8        0.00        0.20      2.49 o 
  -9   5   8        7.86        9.26      3.96 o 
  -8   5   8        6.83        8.26      2.76 o 
  -7   5   8        0.01       -2.29      2.93 o 
  -6   5   8        7.80        4.24      3.03 o 
  -5   5   8       28.44       26.47      2.92 o 
  -4   5   8       24.95       27.28      3.23 o 
  -3   5   8      152.56      155.15      4.60 o 
  -2   5   8       52.12       56.14      3.24 o 
  -1   5   8      155.91      186.39      3.22 o 
   0   5   8       33.79       40.12      3.75 o 
   1   5   8        3.73        4.53      2.09 o 
   2   5   8       28.95       28.47      3.45 o 
   3   5   8      501.98      482.71      5.69 o 
   4   5   8       51.63       42.35      2.60 o 
   5   5   8      548.86      575.75      7.42 o 
   6   5   8      390.55      376.89      7.34 o 
   7   5   8       10.75       10.93      3.28 o 
   8   5   8       95.75      115.19      7.93 o 
   9   5   8        0.03       -2.28      5.55 o 
  10   5   8      146.38      150.68      8.01 o 
  11   5   8       10.66        6.05      5.44 o 
  12   5   8       27.89       33.60      5.42 o 
 -12   6   8        0.08        4.39      4.27 o 
 -11   6   8        0.79        4.55      4.90 o 
 -10   6   8        1.08        0.14      2.26 o 
  -9   6   8        0.48        2.30      2.59 o 
  -8   6   8       69.04       78.29      4.77 o 
  -7   6   8        1.33        0.24      2.12 o 
  -6   6   8       71.52       63.33      3.57 o 
  -5   6   8        4.20        2.33      3.07 o 
  -4   6   8       39.29       39.65      5.13 o 
  -3   6   8       26.06       25.94      3.84 o 
  -2   6   8       64.37       60.62      2.86 o 
  -1   6   8        8.18        8.37      1.82 o 
   0   6   8        0.21        0.86      1.24 o 
   1   6   8      246.85      252.03      5.93 o 
   2   6   8      117.18      118.98      4.39 o 
   3   6   8      449.73      418.10      7.03 o 
   4   6   8       68.57       72.19      2.71 o 
   5   6   8      508.03      466.32      6.00 o 
   6   6   8       45.58       44.99      2.11 o 
   7   6   8        6.19        3.40      3.76 o 
   8   6   8       16.56       17.49      4.42 o 
   9   6   8       87.81      109.43      9.19 o 
  10   6   8       13.19       19.18      6.18 o 
  11   6   8        1.05        3.58      5.62 o 
 -11   7   8        2.18        3.95      3.30 o 
 -10   7   8       17.09       14.10      3.81 o 
  -9   7   8        5.69        5.15      2.89 o 
  -8   7   8       13.92       14.18      2.63 o 
  -7   7   8        1.99        2.18      2.16 o 
  -6   7   8       31.39       32.80      4.17 o 
  -5   7   8      645.68      630.48     10.56 o 
  -4   7   8       68.11       65.90      4.52 o 
  -3   7   8       50.25       46.47      2.94 o 
  -2   7   8       44.13       41.88      2.51 o 
  -1   7   8        3.55        5.10      2.16 o 
   0   7   8        5.37        3.51      2.06 o 
   1   7   8       32.45       32.13      2.52 o 
   2   7   8      326.68      283.56      5.54 o 
   3   7   8       47.80       45.73      3.31 o 
   4   7   8      112.14       99.87      4.19 o 
   5   7   8        5.12        5.45      2.36 o 
   6   7   8      188.71      189.42      3.30 o 
   7   7   8        7.54        6.68      4.24 o 
   8   7   8       13.46       15.69      4.87 o 
   9   7   8        3.49        2.33      4.62 o 
  10   7   8        0.07        0.63      5.37 o 
  11   7   8        0.30        1.70      6.06 o 
 -10   8   8        0.65        4.92      3.40 o 
  -9   8   8        0.68        4.34      2.60 o 
  -8   8   8       12.27        6.44      2.78 o 
  -7   8   8        3.89        6.01      5.04 o 
  -6   8   8       18.62       17.38      5.20 o 
  -5   8   8       45.54       41.26      4.95 o 
  -4   8   8        0.36       -3.14      4.01 o 
  -3   8   8      167.08      153.40      5.75 o 
  -2   8   8        0.44        3.39      2.59 o 
  -1   8   8       21.25       20.00      3.07 o 
   0   8   8        0.13        0.51      1.97 o 
   1   8   8        9.06       10.03      2.86 o 
   2   8   8       74.66       63.18      5.15 o 
   3   8   8       77.96       77.69      5.76 o 
   4   8   8        1.98        3.30      2.34 o 
   5   8   8       17.62       19.31      3.10 o 
   6   8   8        7.38        6.42      2.30 o 
   7   8   8       52.19       54.13      6.89 o 
   8   8   8        0.20       -0.85      4.12 o 
   9   8   8      102.61      138.98      7.55 o 
  10   8   8        1.38        5.92      5.89 o 
  -9   9   8        5.64        8.18      6.51 o 
  -8   9   8        2.71        4.52      4.74 o 
  -7   9   8       22.28       14.04      4.76 o 
  -6   9   8       35.72       34.16      4.60 o 
  -5   9   8       50.01       52.52      6.93 o 
  -4   9   8        4.96        3.41      2.41 o 
  -3   9   8       56.83       58.41      6.60 o 
  -2   9   8        2.46        4.20      3.00 o 
  -1   9   8       45.44       51.85      4.06 o 
   0   9   8        1.56        0.93      2.96 o 
   1   9   8       36.14       25.85      5.32 o 
   2   9   8       14.25       10.94      2.74 o 
   3   9   8       76.83       69.13      5.56 o 
   4   9   8       35.01       34.38      3.13 o 
   5   9   8       20.29       23.40      3.44 o 
   6   9   8       18.99       17.30      5.24 o 
   7   9   8       14.20       21.23      5.75 o 
   8   9   8        1.96        2.33      5.52 o 
  -7  10   8        0.00       -1.90      3.91 o 
  -6  10   8        1.64        0.91      3.51 o 
  -5  10   8        7.13       10.17      4.12 o 
  -4  10   8        2.03       -0.17      2.47 o 
  -3  10   8        0.14       -0.16      2.25 o 
  -2  10   8       11.48       11.90      3.70 o 
  -1  10   8        0.02       -0.16      2.39 o 
   0  10   8        0.96        2.94      2.62 o 
   1  10   8        1.42       -0.03      2.77 o 
   2  10   8        1.61        2.26      2.97 o 
   3  10   8        8.59        7.28      3.02 o 
   4  10   8        2.94        1.80      3.29 o 
   5  10   8        0.09        2.40      4.31 o 
   6  10   8       16.08       20.07      6.70 o 
   7  10   8       12.30       16.49      5.98 o 
  -4  11   8        3.25        3.05      3.93 o 
  -3  11   8       35.47       23.48      6.18 o 
  -2  11   8        0.79        3.43      5.87 o 
  -1  11   8        4.15        1.46      3.05 o 
   0  11   8       16.84        8.81      4.01 o 
   1  11   8       14.27        8.74      3.46 o 
   2  11   8        4.79        6.77      3.84 o 
   3  11   8        0.13        0.78      3.40 o 
   4  11   8       11.86       11.28      3.89 o 
 -13   1   9       19.61       10.75      4.57 o 
 -12   1   9        4.06        6.29      4.03 o 
 -11   1   9        2.67        3.81      4.47 o 
 -10   1   9        2.32        4.76      3.92 o 
  -9   1   9        0.65       -0.76      2.88 o 
  -8   1   9        8.97        8.38      3.61 o 
  -7   1   9      347.07      336.35      6.16 o 
  -6   1   9       11.99       12.92      2.92 o 
  -5   1   9      347.06      375.19      7.67 o 
  -4   1   9       42.90       48.88      3.90 o 
  -3   1   9       20.37       21.38      3.23 o 
  -2   1   9        2.16        1.66      1.47 o 
  -1   1   9      442.06      442.69      4.50 o 
   0   1   9      396.60      422.66      4.28 o 
   1   1   9      726.66      764.70      6.85 o 
   2   1   9        0.09        1.05      0.96 o 
   3   1   9      573.42      601.86      5.03 o 
   4   1   9       15.66       17.45      1.27 o 
   5   1   9        5.92        5.56      1.28 o 
   6   1   9       19.53       25.47      1.66 o 
   7   1   9        5.69        3.30      1.36 o 
   8   1   9       17.22       15.16      1.08 o 
   9   1   9        1.50        2.26      0.90 o 
  10   1   9       66.10       53.33      5.45 o 
  11   1   9       29.61       15.62      6.11 o 
  12   1   9        6.47        7.99      6.91 o 
 -13   2   9        2.91        1.00      4.23 o 
 -12   2   9        4.58        1.00      3.02 o 
 -11   2   9       12.15        4.33      3.02 o 
 -10   2   9       74.84       73.43      4.79 o 
  -9   2   9       26.97       21.48      3.84 o 
  -8   2   9      350.33      345.83      7.21 o 
  -7   2   9       32.53       31.08      3.69 o 
  -6   2   9       23.22       32.12      3.48 o 
  -5   2   9       61.04       62.09      3.34 o 
  -4   2   9      126.58      121.14      4.06 o 
  -3   2   9      543.31      566.04      8.52 o 
  -2   2   9        7.55        3.12      2.61 o 
  -1   2   9      583.92      592.93      9.61 o 
   0   2   9       51.01       62.17      2.93 o 
   1   2   9      356.52      366.13      3.83 o 
   2   2   9       71.93       70.84      1.69 o 
   3   2   9      991.58     1029.56      6.93 o 
   4   2   9       40.48       36.63      1.83 o 
   5   2   9      268.61      288.10      4.16 o 
   6   2   9        7.59        9.21      1.04 o 
   7   2   9       11.40       13.11      1.00 o 
   8   2   9        1.62        0.07      3.09 o 
   9   2   9       32.71       32.39      3.55 o 
  10   2   9       25.25       23.52      3.59 o 
  11   2   9        0.85       -1.39      3.94 o 
  12   2   9        7.03        8.06      4.39 o 
  13   2   9        0.10      -11.90     17.19 o 
 -13   3   9        1.19        2.26      3.54 o 
 -12   3   9       10.17        4.44      3.02 o 
 -11   3   9       90.37       88.82      5.20 o 
 -10   3   9        0.34        0.54      2.55 o 
  -9   3   9        8.29        7.75      3.35 o 
  -8   3   9        8.49        9.15      2.94 o 
  -7   3   9       57.06       65.22      4.07 o 
  -6   3   9        1.88        1.50      1.57 o 
  -5   3   9       28.75       23.58      2.59 o 
  -4   3   9      118.94      114.70      2.65 o 
  -3   3   9       64.33       62.37      4.80 o 
  -2   3   9       64.68       57.39      4.48 o 
  -1   3   9      250.97      241.67      4.89 o 
   0   3   9        6.65        5.98      1.98 o 
   1   3   9      124.23      116.62      2.09 o 
   2   3   9       36.11       34.86      1.29 o 
   3   3   9       18.26       20.06      1.48 o 
   4   3   9      262.77      244.55      3.43 o 
   5   3   9      119.73      130.01      3.40 o 
   6   3   9     2947.51     2900.83     43.21 o 
   7   3   9       38.14       36.40      5.20 o 
   8   3   9        0.06       -1.39      4.33 o 
   9   3   9        1.58        2.97      3.34 o 
  10   3   9        1.10        3.27      4.52 o 
  11   3   9        8.14        6.42      4.92 o 
  12   3   9        2.75        1.61      3.85 o 
  13   3   9       11.52        9.70      9.70 o 
 -12   4   9        8.22        8.91      4.87 o 
 -11   4   9        7.51        9.85      3.23 o 
 -10   4   9        8.60        5.02      3.44 o 
  -9   4   9        0.08        2.22      3.26 o 
  -8   4   9       39.37       35.40      4.62 o 
  -7   4   9       45.85       38.54      3.92 o 
  -6   4   9        0.14        0.40      2.10 o 
  -5   4   9        2.07        1.67      1.24 o 
  -4   4   9      188.31      173.68      9.59 o 
  -3   4   9       76.53       79.04      4.65 o 
  -2   4   9     1120.73     1132.25     18.67 o 
  -1   4   9       28.43       28.52      2.68 o 
   0   4   9      386.19      418.95      4.90 o 
   1   4   9       83.65       58.61      3.74 o 
   2   4   9        3.15        4.14      2.22 o 
   3   4   9        2.26        1.47      1.95 o 
   4   4   9       65.24       57.89      2.66 o 
   5   4   9      865.71      869.30      7.65 o 
   6   4   9       74.72       71.67      5.67 o 
   7   4   9     4737.85     4676.39     63.30 o 
   8   4   9      253.10      251.63     10.06 o 
   9   4   9        3.30        0.29      3.59 o 
  10   4   9        2.66        3.92      4.86 o 
  11   4   9        6.94        8.40      6.21 o 
  12   4   9        9.01       12.84      7.15 o 
 -12   5   9        2.56        2.43      3.55 o 
 -11   5   9       17.42        8.96      3.51 o 
 -10   5   9        3.80        2.73      2.92 o 
  -9   5   9       35.37       38.67      4.67 o 
  -8   5   9       17.90       20.86      3.09 o 
  -7   5   9      125.27      130.25      8.90 o 
  -6   5   9        5.88        3.69      2.71 o 
  -5   5   9      383.87      370.69      7.42 o 
  -4   5   9       79.45       84.16      4.38 o 
  -3   5   9        5.21        5.15      2.87 o 
  -2   5   9      136.46      140.05      4.55 o 
  -1   5   9       42.09       47.01      3.16 o 
   0   5   9       28.85       25.43      1.21 o 
   1   5   9       17.90       27.07      2.88 o 
   2   5   9      377.83      364.07      5.05 o 
   3   5   9       65.96       70.27      2.89 o 
   4   5   9       23.81       22.94      2.23 o 
   5   5   9      381.03      380.44      5.29 o 
   6   5   9       15.09       15.11      1.78 o 
   7   5   9        4.46        2.91      4.29 o 
   8   5   9       58.33       57.16      5.82 o 
   9   5   9       32.56       27.20      6.34 o 
  10   5   9       83.48       84.68      7.96 o 
  11   5   9        1.01       -0.12      4.41 o 
  12   5   9       41.64       59.96      6.93 o 
 -11   6   9        3.67        0.09      3.25 o 
 -10   6   9        5.03        3.99      2.64 o 
  -9   6   9        0.40        3.99      2.99 o 
  -8   6   9       46.24       54.43      3.71 o 
  -7   6   9       59.93       61.39      3.73 o 
  -6   6   9       10.78        9.28      1.98 o 
  -5   6   9       31.38       27.46      3.98 o 
  -4   6   9       74.90       68.14      4.09 o 
  -3   6   9       20.05       20.49      3.64 o 
  -2   6   9        0.81        0.81      2.20 o 
  -1   6   9       66.83       61.40      4.30 o 
   0   6   9       34.05       33.47      2.15 o 
   1   6   9       28.83       23.81      5.29 o 
   2   6   9       56.19       55.16      3.67 o 
   3   6   9      354.03      343.93      6.42 o 
   4   6   9      121.42      112.68      4.81 o 
   5   6   9      235.43      238.99      4.24 o 
   6   6   9        9.84        9.50      1.30 o 
   7   6   9       15.76       16.51      4.64 o 
   8   6   9        0.18       -0.48      2.82 o 
   9   6   9        2.54        7.08      4.27 o 
  10   6   9        3.32        3.14      3.80 o 
  11   6   9        1.18        2.04      5.08 o 
 -10   7   9        9.83       10.91      3.51 o 
  -9   7   9        0.92        6.86      3.96 o 
  -8   7   9        5.81        8.51      3.86 o 
  -7   7   9       17.14        8.55      4.31 o 
  -6   7   9       41.25       38.73      4.62 o 
  -5   7   9       10.06        9.66      3.97 o 
  -4   7   9       47.82       49.71      5.20 o 
  -3   7   9        2.29        1.64      3.41 o 
  -2   7   9       10.40       10.25      1.22 o 
  -1   7   9       13.59       16.99      2.02 o 
   0   7   9       11.66       10.83      2.14 o 
   1   7   9       17.28       15.54      2.70 o 
   2   7   9        7.80       10.17      3.20 o 
   3   7   9       27.24       21.42      5.48 o 
   4   7   9      143.29      145.96      7.57 o 
   5   7   9       15.81       15.36      2.55 o 
   6   7   9       14.97       18.67      1.76 o 
   7   7   9        2.12        4.04      4.10 o 
   8   7   9       37.92       48.92      5.60 o 
   9   7   9        0.54        1.73      5.01 o 
  10   7   9        0.42       -0.19      3.95 o 
  -9   8   9       10.60       12.41      3.12 o 
  -8   8   9       37.40       32.72      4.52 o 
  -7   8   9        9.49        7.94      4.04 o 
  -6   8   9       54.30       48.63      5.12 o 
  -5   8   9       32.36       31.59      6.11 o 
  -4   8   9      420.85      410.95      9.59 o 
  -3   8   9       76.96       83.43      5.07 o 
  -2   8   9       57.91       48.76      2.41 o 
  -1   8   9       14.74       14.65      2.75 o 
   0   8   9       10.57       12.30      3.30 o 
   1   8   9       31.19       33.58      3.06 o 
   2   8   9      351.38      331.02     11.20 o 
   3   8   9      252.78      231.95     10.62 o 
   4   8   9       23.09       20.89      3.11 o 
   5   8   9        4.59        5.15      1.96 o 
   6   8   9       50.60       51.52      6.03 o 
   7   8   9        1.24        2.20      3.99 o 
   8   8   9        4.43        7.88      4.21 o 
   9   8   9      154.66      206.72      9.06 o 
  -8   9   9        0.34       -1.06      4.47 o 
  -7   9   9       67.99       76.91      6.53 o 
  -6   9   9        0.01        0.92      6.09 o 
  -5   9   9        8.42        7.53      6.62 o 
  -4   9   9       24.62       17.18      4.72 o 
  -3   9   9       63.75       58.16      3.49 o 
  -2   9   9       11.54        9.26      2.85 o 
  -1   9   9       42.31       38.88      3.93 o 
   0   9   9       28.13       29.21      2.50 o 
   1   9   9        8.12        9.95      2.57 o 
   2   9   9       68.84       70.58      3.48 o 
   3   9   9        0.89       -0.18      3.03 o 
   4   9   9        1.61        1.42      3.05 o 
   5   9   9        1.13        2.13      2.34 o 
   6   9   9       27.52       34.26      9.28 o 
   7   9   9        6.95       11.98      8.50 o 
   8   9   9        2.59       -2.64      4.97 o 
  -6  10   9        0.07        3.05      5.34 o 
  -5  10   9        8.50        5.79      5.02 o 
  -4  10   9        1.23       -0.88      3.73 o 
  -3  10   9       17.07       19.96      3.98 o 
  -2  10   9        0.72        0.30      3.69 o 
  -1  10   9        0.43        0.45      4.01 o 
   0  10   9        1.55        3.63      3.01 o 
   1  10   9       36.74       33.12      3.58 o 
   2  10   9        0.14       -1.15      2.51 o 
   3  10   9        0.72        1.96      2.44 o 
   4  10   9        0.99        3.50      3.52 o 
   5  10   9        5.72        5.78      7.94 o 
   6  10   9        4.63        1.80      6.21 o 
  -4  11   9        0.29        3.08      6.07 o 
  -3  11   9        0.03        4.67      5.14 o 
  -2  11   9        3.76        0.92      4.02 o 
  -1  11   9       28.54       32.32      7.25 o 
   0  11   9        1.16        5.16      4.39 o 
   1  11   9       16.58       15.67      6.36 o 
   2  11   9        3.22        2.48      3.99 o 
   3  11   9       14.96       23.22      3.29 o 
 -13   0  10        4.83        1.89      4.82 o 
 -12   0  10       51.47       62.66      6.86 o 
 -11   0  10        9.39        7.87      6.07 o 
 -10   0  10       50.76       37.86      7.20 o 
  -9   0  10       57.17       57.44      5.76 o 
  -8   0  10       69.13       82.32      6.07 o 
  -7   0  10       28.66       26.22      5.13 o 
  -6   0  10     1292.45     1333.30     28.64 o 
  -5   0  10      193.36      221.37      7.32 o 
  -4   0  10      598.59      549.33     12.14 o 
  -3   0  10      249.87      248.76      6.69 o 
  -2   0  10        0.04        2.18      2.32 o 
  -1   0  10     1214.22     1180.50     17.74 o 
   0   0  10      287.42      276.34      5.41 o 
   1   0  10      248.50      253.40      3.20 o 
   2   0  10     1272.12     1321.92     21.54 o 
   3   0  10      612.87      583.33      8.64 o 
   4   0  10       21.46       16.48      2.33 o 
   5   0  10      593.54      650.62      7.97 o 
   6   0  10       25.89       28.07      2.36 o 
   7   0  10      135.61      140.43      8.27 o 
   8   0  10       97.84       82.06      4.86 o 
   9   0  10      930.79      775.43      9.31 o 
  10   0  10       24.08       29.46      2.63 o 
  11   0  10       54.82       51.12      8.81 o 
  12   0  10       41.60       37.90      9.70 o 
 -13   1  10        0.06       -0.25      3.56 o 
 -12   1  10        9.22        6.51      3.95 o 
 -11   1  10        1.61        0.91      3.30 o 
 -10   1  10        1.26        3.14      4.47 o 
  -9   1  10        0.41        2.67      3.73 o 
  -8   1  10        4.84        3.87      3.43 o 
  -7   1  10      702.74      689.00     11.11 o 
  -6   1  10      446.60      440.53      7.78 o 
  -5   1  10      176.43      179.98      5.10 o 
  -4   1  10      132.96      147.30      5.05 o 
  -3   1  10      424.95      460.00      7.23 o 
  -2   1  10      301.97      304.61      3.92 o 
  -1   1  10      155.22      152.77      4.28 o 
   0   1  10      495.23      515.64      5.19 o 
   1   1  10       53.21       57.94      3.24 o 
   2   1  10       10.16        8.51      1.34 o 
   3   1  10      195.49      196.76      2.58 o 
   4   1  10      102.82      124.00      2.53 o 
   5   1  10       99.30       93.80      1.93 o 
   6   1  10      104.45       96.75      3.88 o 
   7   1  10       21.75       18.39      1.76 o 
   8   1  10      112.88      104.02      2.31 o 
   9   1  10       26.76       25.53      1.35 o 
  10   1  10        5.04        5.05      2.24 o 
  11   1  10       68.42       70.50      3.08 o 
  12   1  10        0.87        4.23      6.74 o 
 -13   2  10        5.25        7.69      4.38 o 
 -12   2  10        1.80        1.69      3.59 o 
 -11   2  10        0.99        0.70      2.90 o 
 -10   2  10        0.56        1.00      3.47 o 
  -9   2  10        0.10        1.10      3.22 o 
  -8   2  10      173.84      158.07      5.22 o 
  -7   2  10       34.45       27.16      3.87 o 
  -6   2  10      110.69      119.41      4.81 o 
  -5   2  10        3.59        5.57      3.81 o 
  -4   2  10      290.98      310.98      5.61 o 
  -3   2  10       32.18       36.45      1.22 o 
  -2   2  10      202.24      208.07      6.14 o 
  -1   2  10       19.13       17.83      2.60 o 
   0   2  10      104.85      116.87      3.95 o 
   1   2  10      806.21      782.16      6.46 o 
   2   2  10       46.14       46.76      1.68 o 
   3   2  10        1.74       -0.22      1.18 o 
   4   2  10       69.56       67.16      2.40 o 
   5   2  10      146.69      156.40      2.64 o 
   6   2  10        0.74       -0.15      1.41 o 
   7   2  10        7.54        9.07      1.12 o 
   8   2  10       21.51       18.84      3.04 o 
   9   2  10       19.89       21.84      3.98 o 
  10   2  10       24.79       27.52      3.43 o 
  11   2  10       20.58       19.41      3.75 o 
  12   2  10        9.69        7.93      8.81 o 
 -12   3  10       11.69       10.08      4.30 o 
 -11   3  10       19.40        8.57      3.97 o 
 -10   3  10        5.52        6.16      3.57 o 
  -9   3  10       31.30       33.79      3.74 o 
  -8   3  10       40.33       47.62      6.22 o 
  -7   3  10       37.02       35.36      4.70 o 
  -6   3  10       10.19        9.65      1.65 o 
  -5   3  10       11.70       12.36      2.42 o 
  -4   3  10      189.35      195.08      8.95 o 
  -3   3  10       75.65       95.36      4.40 o 
  -2   3  10       59.00       62.52      8.52 o 
  -1   3  10       89.97       97.44      3.34 o 
   0   3  10       60.07       62.67      3.05 o 
   1   3  10       84.46       88.85      2.00 o 
   2   3  10       85.39       76.80      2.03 o 
   3   3  10      102.02      105.42      2.92 o 
   4   3  10       22.51       19.80      1.87 o 
   5   3  10        5.21        3.70      1.67 o 
   6   3  10       31.16       34.63      1.72 o 
   7   3  10       41.07       40.44      4.12 o 
   8   3  10       27.64       29.11      3.63 o 
   9   3  10       12.36        3.51      6.55 o 
  10   3  10        0.32        7.41      4.80 o 
  11   3  10        9.20       11.01      3.99 o 
  12   3  10       50.42       72.10     10.26 o 
 -12   4  10        2.69       -1.23      3.76 o 
 -11   4  10        2.15        3.84      3.71 o 
 -10   4  10        0.52       -0.68      3.55 o 
  -9   4  10       14.66       10.77      3.62 o 
  -8   4  10       31.11       31.35      2.91 o 
  -7   4  10        0.46        0.91      2.41 o 
  -6   4  10        1.75        0.90      2.12 o 
  -5   4  10        3.93        3.76      1.63 o 
  -4   4  10       58.14       56.58      5.55 o 
  -3   4  10        8.61       10.76      3.85 o 
  -2   4  10      116.89      117.05      3.83 o 
  -1   4  10       18.90       23.86      2.43 o 
   0   4  10      197.40      211.49      5.75 o 
   1   4  10      210.82      205.32      2.68 o 
   2   4  10       26.36       26.43      1.97 o 
   3   4  10      187.35      188.06      4.69 o 
   4   4  10      365.18      357.92      5.31 o 
   5   4  10      369.28      374.73      5.70 o 
   6   4  10      184.40      181.40      6.23 o 
   7   4  10      284.40      274.85      7.17 o 
   8   4  10       88.23       86.46      6.74 o 
   9   4  10        0.42       -2.45      5.19 o 
  10   4  10        6.94        8.60      4.23 o 
  11   4  10       43.17       59.96      6.94 o 
  12   4  10        0.02       -4.41      6.61 o 
 -12   5  10        1.14        7.09      4.11 o 
 -11   5  10        4.74        4.23      3.18 o 
 -10   5  10        1.92        0.78      3.10 o 
  -9   5  10        1.42        2.17      2.52 o 
  -8   5  10       47.04       40.72      5.59 o 
  -7   5  10        0.02        0.19      2.24 o 
  -6   5  10        9.44        6.68      2.39 o 
  -5   5  10      295.39      268.40      7.34 o 
  -4   5  10        3.81        6.03      3.94 o 
  -3   5  10      107.21      109.80      4.52 o 
  -2   5  10      231.88      226.42      5.08 o 
  -1   5  10       95.41       93.43      4.10 o 
   0   5  10       71.59       74.12      4.90 o 
   1   5  10       37.41       44.70      2.83 o 
   2   5  10       50.12       57.14      4.96 o 
   3   5  10       26.58       29.09      2.37 o 
   4   5  10     1712.71     1710.73     17.40 o 
   5   5  10        0.25        0.80      1.88 o 
   6   5  10      108.66      100.62      4.71 o 
   7   5  10       54.95       60.24      6.45 o 
   8   5  10       22.88       30.35      9.09 o 
   9   5  10       56.35       58.84      7.91 o 
  10   5  10        0.63        2.34      5.93 o 
  11   5  10        0.11        3.85      8.55 o 
 -11   6  10        1.53        5.58      3.28 o 
 -10   6  10        1.99        3.77      3.10 o 
  -9   6  10        1.61       -1.48      2.23 o 
  -8   6  10      162.97      154.29      4.21 o 
  -7   6  10        7.33        6.28      2.67 o 
  -6   6  10       31.56       30.44      3.91 o 
  -5   6  10       19.36       18.29      4.07 o 
  -4   6  10      149.49      151.14      5.07 o 
  -3   6  10       71.06       70.87      5.09 o 
  -2   6  10        8.76       10.17      2.90 o 
  -1   6  10        0.62        0.08      2.57 o 
   0   6  10       59.99       53.57      1.63 o 
   1   6  10       37.42       33.90      1.94 o 
   2   6  10       87.90       95.15      4.29 o 
   3   6  10       57.01       59.31      4.52 o 
   4   6  10       33.54       34.20      2.65 o 
   5   6  10        3.11        2.77      1.65 o 
   6   6  10       38.68       43.73      2.01 o 
   7   6  10        3.69        3.82      3.82 o 
   8   6  10        5.53        0.58      3.64 o 
   9   6  10        7.61        9.57      5.39 o 
  10   6  10        1.11        3.33      8.89 o 
  11   6  10        0.67        1.20      8.89 o 
 -10   7  10        3.28       -2.82      4.19 o 
  -9   7  10        1.38        1.85      3.33 o 
  -8   7  10        0.02        1.20      2.22 o 
  -7   7  10       11.41       10.74      5.82 o 
  -6   7  10      112.69      115.31      7.07 o 
  -5   7  10       65.98       64.03      5.34 o 
  -4   7  10       13.37       11.93      3.93 o 
  -3   7  10        2.90        1.90      3.24 o 
  -2   7  10        6.79        3.96      3.21 o 
  -1   7  10       94.87       87.35      5.92 o 
   0   7  10       13.81        9.83      1.82 o 
   1   7  10       12.72       11.88      2.53 o 
   2   7  10      208.23      201.78      5.26 o 
   3   7  10       38.00       39.67      4.02 o 
   4   7  10       94.01       92.31      3.52 o 
   5   7  10       16.61        9.72      2.88 o 
   6   7  10        6.67        5.31      1.97 o 
   7   7  10        0.00       -0.96      4.35 o 
   8   7  10       20.29       21.61      5.87 o 
   9   7  10        2.06        1.86      5.45 o 
  10   7  10       39.79       41.67      9.29 o 
  -9   8  10        0.24        4.09      5.63 o 
  -8   8  10        0.67        4.88      4.71 o 
  -7   8  10       14.65       12.19      4.26 o 
  -6   8  10        0.64       -1.17      3.81 o 
  -5   8  10       13.20       15.79      4.22 o 
  -4   8  10        8.20       11.42      5.06 o 
  -3   8  10        1.39        0.13      2.85 o 
  -2   8  10        2.78        2.73      1.21 o 
  -1   8  10        0.83        2.37      1.78 o 
   0   8  10        3.02        4.31      1.56 o 
   1   8  10       10.73       13.91      2.20 o 
   2   8  10        9.62        7.97      2.10 o 
   3   8  10       26.85       27.01      3.10 o 
   4   8  10        0.08       -0.81      2.74 o 
   5   8  10       11.46        7.07      2.52 o 
   6   8  10       18.44       23.70      7.81 o 
   7   8  10        0.03        5.90      5.40 o 
   8   8  10        0.16        3.73      7.06 o 
   9   8  10        4.82        9.29      6.35 o 
  -8   9  10       11.24        4.99      5.45 o 
  -7   9  10       10.59        3.65      5.03 o 
  -6   9  10        0.02        4.95      4.07 o 
  -5   9  10       19.54       18.64      4.45 o 
  -4   9  10        8.11        8.77      3.97 o 
  -3   9  10        0.00       -1.37      3.48 o 
  -2   9  10        9.04       11.01      3.72 o 
  -1   9  10       20.30       13.68      2.73 o 
   0   9  10        0.01        0.35      2.09 o 
   1   9  10        1.07       -2.69      2.69 o 
   2   9  10        0.03       -0.88      2.75 o 
   3   9  10        0.01        0.78      3.79 o 
   4   9  10        0.84        1.02      2.98 o 
   5   9  10        9.24        6.26      4.95 o 
   6   9  10      114.69      173.86     17.28 o 
   7   9  10        0.01       -3.12      6.38 o 
  -6  10  10        0.00        0.94      4.37 o 
  -5  10  10        0.14       -0.70      3.78 o 
  -4  10  10        1.14        0.93      3.61 o 
  -3  10  10       17.82       16.45      4.33 o 
  -2  10  10        5.62        2.72      4.07 o 
  -1  10  10        2.98        8.20      4.70 o 
   0  10  10        9.38        8.07      4.17 o 
   1  10  10        0.25       -0.08      2.79 o 
   2  10  10        7.22        9.45      4.82 o 
   3  10  10        5.00        3.85      2.80 o 
   4  10  10        5.09        4.96      3.63 o 
   5  10  10        5.53        5.38     11.79 o 
  -2  11  10        2.39       -0.45      3.77 o 
  -1  11  10        3.56        4.03      5.01 o 
   0  11  10        5.80       14.41      6.72 o 
   1  11  10        0.38       -2.73      4.05 o 
   2  11  10        1.21       10.28      4.64 o 
 -13   1  11        0.74       -0.78      8.22 o 
 -12   1  11        1.53        3.07      3.96 o 
 -11   1  11        0.18        1.54      3.41 o 
 -10   1  11        1.66        3.26      3.59 o 
  -9   1  11       18.52       16.80      5.15 o 
  -8   1  11       11.49        6.36      3.61 o 
  -7   1  11      240.50      232.46      6.11 o 
  -6   1  11       39.14       41.97      3.95 o 
  -5   1  11      346.21      366.48     10.30 o 
  -4   1  11        2.18        4.37      4.56 o 
  -3   1  11       46.51       49.57      4.47 o 
  -2   1  11       51.01       55.74      2.11 o 
  -1   1  11       28.04       35.40      1.51 o 
   0   1  11      167.61      189.93      2.66 o 
   1   1  11       17.29       19.40      1.29 o 
   2   1  11      831.21      903.94      7.69 o 
   3   1  11        0.07        1.90      1.42 o 
   4   1  11      381.11      393.37      4.48 o 
   5   1  11        2.47        2.90      1.66 o 
   6   1  11       93.27       74.70      2.33 o 
   7   1  11        0.56        0.27      1.25 o 
   8   1  11        0.06        1.18      1.38 o 
   9   1  11       22.63       21.38      1.54 o 
  10   1  11        8.03        6.52      2.61 o 
  11   1  11        0.61       -1.68      5.73 o 
 -12   2  11        2.61        1.83      3.87 o 
 -11   2  11        1.45        2.94      2.76 o 
 -10   2  11       94.98       85.02      6.19 o 
  -9   2  11        0.68        1.05      3.91 o 
  -8   2  11       17.07       18.66      4.05 o 
  -7   2  11        7.37        9.15      3.65 o 
  -6   2  11        0.06       -2.23      3.18 o 
  -5   2  11       12.61       12.85      3.88 o 
  -4   2  11       24.22       27.77      3.53 o 
  -3   2  11       31.70       18.57      7.63 o 
  -2   2  11      132.42      127.97      3.90 o 
  -1   2  11       68.88       75.00      3.15 o 
   0   2  11       62.49       61.78      2.93 o 
   1   2  11        7.13        6.65      1.84 o 
   2   2  11       67.34       74.17      1.64 o 
   3   2  11     1901.89     1896.89     13.07 o 
   4   2  11      104.64      112.28      2.87 o 
   5   2  11       21.12       22.22      1.85 o 
   6   2  11        6.37        5.21      1.29 o 
   7   2  11        4.62        2.64      1.46 o 
   8   2  11       49.08       48.85      2.43 o 
   9   2  11       51.97       48.55      3.10 o 
  10   2  11        0.98        3.19      2.88 o 
  11   2  11        9.02       11.43      3.11 o 
 -12   3  11        1.45       -2.30      3.56 o 
 -11   3  11       32.87       24.23      5.52 o 
 -10   3  11        0.10       -1.94      3.24 o 
  -9   3  11       15.36        6.29      3.70 o 
  -8   3  11        0.06        0.99      2.36 o 
  -7   3  11        2.64        2.75      2.31 o 
  -6   3  11       20.05       16.67      2.46 o 
  -5   3  11      117.79      113.85      4.54 o 
  -4   3  11       18.31       19.64      4.22 o 
  -3   3  11       28.60       35.49      5.00 o 
  -2   3  11      238.02      262.81      6.82 o 
  -1   3  11        2.41        4.12      2.29 o 
   0   3  11      179.15      180.65      4.13 o 
   1   3  11        4.66        3.98      1.12 o 
   2   3  11      166.36      154.13      2.68 o 
   3   3  11       23.90       25.31      1.72 o 
   4   3  11      757.76      717.42      9.51 o 
   5   3  11      129.39      128.06      4.27 o 
   6   3  11        6.62       11.02      1.72 o 
   7   3  11        3.88        4.14      0.88 o 
   8   3  11        1.78        4.26      3.17 o 
   9   3  11        0.48        0.44      2.80 o 
  10   3  11       24.96       29.34      4.76 o 
  11   3  11        9.01        8.65      6.61 o 
 -12   4  11        3.22        1.55      4.96 o 
 -11   4  11       12.75        8.44      5.17 o 
 -10   4  11       14.39       12.30      4.03 o 
  -9   4  11       27.86       24.46      3.19 o 
  -8   4  11        5.77        5.24      3.17 o 
  -7   4  11        3.84        2.59      1.62 o 
  -6   4  11       25.68       23.61      2.33 o 
  -5   4  11      149.05      133.23     12.04 o 
  -4   4  11        2.13        2.03      3.20 o 
  -3   4  11       62.02       68.71      8.20 o 
  -2   4  11      118.80      116.37      5.23 o 
  -1   4  11      110.33      127.82      4.07 o 
   0   4  11      236.18      235.94      4.64 o 
   1   4  11       73.03       79.32      3.21 o 
   2   4  11       16.60       16.52      1.44 o 
   3   4  11      376.73      366.95      9.43 o 
   4   4  11      267.93      271.13      4.06 o 
   5   4  11      125.38      122.32      4.60 o 
   6   4  11       11.50       11.89      2.23 o 
   7   4  11      228.48      238.85      5.70 o 
   8   4  11        2.18        1.02      2.81 o 
   9   4  11        1.37        1.19      3.40 o 
  10   4  11        5.94        8.80      4.45 o 
  11   4  11       27.37       30.72      8.15 o 
 -11   5  11       10.51        4.04      4.57 o 
 -10   5  11        4.49        2.97      2.78 o 
  -9   5  11        1.01        0.98      3.22 o 
  -8   5  11        0.00       -1.43      1.91 o 
  -7   5  11        0.01        0.59      2.18 o 
  -6   5  11        6.98        4.81      2.02 o 
  -5   5  11       50.08       55.41      6.57 o 
  -4   5  11       20.49       20.16      5.60 o 
  -3   5  11       39.08       40.04      5.39 o 
  -2   5  11       18.27       16.99      3.30 o 
  -1   5  11       26.40       27.63      3.11 o 
   0   5  11        0.00        0.62      2.21 o 
   1   5  11       98.14      111.71      5.12 o 
   2   5  11       87.12       88.68      3.05 o 
   3   5  11       98.86      100.27      3.92 o 
   4   5  11     1455.50     1476.60     14.45 o 
   5   5  11       41.23       41.73      3.05 o 
   6   5  11       14.19       12.88      2.17 o 
   7   5  11        4.71        6.74      4.22 o 
   8   5  11       12.71        6.70      4.64 o 
   9   5  11       18.79       17.05      5.39 o 
  10   5  11        0.04       -2.17      4.55 o 
  11   5  11       26.38       41.46     11.02 o 
 -10   6  11        4.96        4.62      5.88 o 
  -9   6  11       18.94       10.62      4.16 o 
  -8   6  11        0.13        1.21      2.56 o 
  -7   6  11        0.07       -0.06      1.57 o 
  -6   6  11       21.98       22.38      4.44 o 
  -5   6  11        2.17       -1.00      4.27 o 
  -4   6  11        4.19        2.44      3.32 o 
  -3   6  11        1.07       -0.02      2.50 o 
  -2   6  11        0.55        3.14      3.19 o 
  -1   6  11        1.20        0.95      2.55 o 
   0   6  11       35.57       37.22      3.55 o 
   1   6  11       21.65       17.25      1.54 o 
   2   6  11      126.29      126.61      5.20 o 
   3   6  11       95.94       92.72      4.56 o 
   4   6  11        0.86        2.47      2.24 o 
   5   6  11       18.40       21.75      2.10 o 
   6   6  11        1.78        0.38      0.96 o 
   7   6  11        3.08        1.91      4.15 o 
   8   6  11        0.03        0.14      4.79 o 
   9   6  11       31.61       38.76      8.40 o 
  10   6  11        0.29        3.34      6.85 o 
 -10   7  11        0.46        6.39      4.62 o 
  -9   7  11        0.26        0.65      3.69 o 
  -8   7  11        0.44        2.62      3.68 o 
  -7   7  11        2.96       -3.46      4.11 o 
  -6   7  11       82.43       85.22      6.86 o 
  -5   7  11       87.48       89.32      6.61 o 
  -4   7  11       62.59       67.76      6.62 o 
  -3   7  11       27.48       35.78      4.92 o 
  -2   7  11       30.59       28.44      4.00 o 
  -1   7  11       31.22       32.92      3.69 o 
   0   7  11       18.58       11.67      2.98 o 
   1   7  11       13.24       15.88      2.16 o 
   2   7  11       57.30       64.64      4.10 o 
   3   7  11       50.84       45.95      3.63 o 
   4   7  11       26.99       22.05      3.05 o 
   5   7  11       20.09       18.83      2.41 o 
   6   7  11       33.58       31.19      2.34 o 
   7   7  11        5.51        4.96      4.41 o 
   8   7  11        5.85        8.31      5.51 o 
   9   7  11        0.03       -4.58      7.41 o 
  -8   8  11        0.21        1.21      4.37 o 
  -7   8  11       67.90       79.40      7.33 o 
  -6   8  11      233.27      230.79      9.31 o 
  -5   8  11        2.45        1.61      3.96 o 
  -4   8  11       92.77       96.01      4.99 o 
  -3   8  11       27.79       30.23      4.50 o 
  -2   8  11        0.07        0.53      2.71 o 
  -1   8  11        8.81        9.83      3.12 o 
   0   8  11       50.73       44.03      3.32 o 
   1   8  11        8.40        7.42      2.35 o 
   2   8  11       33.40       26.33      2.91 o 
   3   8  11        0.10        1.01      2.89 o 
   4   8  11        1.61        3.50      2.34 o 
   5   8  11       23.85       16.37      3.52 o 
   6   8  11        2.43        3.51      9.33 o 
   7   8  11        4.02        5.04     10.12 o 
   8   8  11        6.97       10.21      6.46 o 
  -7   9  11        2.40        1.60      4.60 o 
  -6   9  11       36.83       39.14      5.42 o 
  -5   9  11       12.86        9.65      3.94 o 
  -4   9  11        0.87        3.29      4.04 o 
  -3   9  11        0.03        5.05      4.10 o 
  -2   9  11        7.06        8.05      4.28 o 
  -1   9  11       57.86       50.89     12.08 o 
   0   9  11        4.80        4.38      3.40 o 
   1   9  11       14.63       12.09      4.67 o 
   2   9  11        0.76        1.20      2.85 o 
   3   9  11        6.98        1.05      2.35 o 
   4   9  11       22.72       17.58      3.61 o 
   5   9  11       14.56       17.04     12.23 o 
   6   9  11       49.43       68.62     11.14 o 
   7   9  11        0.01        0.44      7.14 o 
  -5  10  11        0.55        3.53      4.11 o 
  -4  10  11        6.66        6.04      4.81 o 
  -3  10  11        0.28       10.26      5.23 o 
  -2  10  11        8.44        6.41      4.06 o 
  -1  10  11        1.99        7.97      5.07 o 
   0  10  11        0.16        3.46      4.45 o 
   1  10  11       12.62       16.19      6.00 o 
   2  10  11        4.89        3.15      4.18 o 
   3  10  11       26.56       35.55      4.14 o 
   4  10  11        2.82        4.12      4.68 o 
 -12   0  12        4.18        1.76      9.04 o 
 -11   0  12       15.34       14.14      7.27 o 
 -10   0  12        0.12        0.88      4.67 o 
  -9   0  12       82.45       88.55     16.09 o 
  -8   0  12        6.46        7.30      5.13 o 
  -7   0  12      159.60      157.27      8.10 o 
  -6   0  12      751.98      758.57     17.61 o 
  -5   0  12       18.21       13.56      4.82 o 
  -4   0  12       69.47       72.82      7.07 o 
  -3   0  12       57.52       58.79      4.51 o 
  -2   0  12      217.52      218.24      4.85 o 
  -1   0  12       22.41       30.73      4.75 o 
   0   0  12      907.97      955.65     10.79 o 
   1   0  12     2016.82     2158.57     26.89 o 
   2   0  12      176.04      170.76      3.40 o 
   3   0  12        0.17        0.93      2.53 o 
   4   0  12       29.33       25.75      2.80 o 
   5   0  12        1.43        2.30      2.51 o 
   6   0  12       27.96       24.98      4.73 o 
   7   0  12       49.28       50.39      3.73 o 
   8   0  12      354.13      339.17      9.68 o 
   9   0  12        9.12       14.45      2.42 o 
  10   0  12       14.35       10.58      7.05 o 
 -12   1  12        5.56        4.67      5.45 o 
 -11   1  12       25.90       21.84      4.50 o 
 -10   1  12        0.07        1.87      3.47 o 
  -9   1  12        0.09       -0.42      3.66 o 
  -8   1  12       13.42       14.92      4.16 o 
  -7   1  12       53.37       69.50      4.62 o 
  -6   1  12      185.57      166.40      6.01 o 
  -5   1  12      162.52      169.83      6.39 o 
  -4   1  12       80.95      103.24      5.79 o 
  -3   1  12       39.62       42.47      2.73 o 
  -2   1  12      147.14      142.50      2.86 o 
  -1   1  12      112.31      117.73      2.64 o 
   0   1  12       41.48       46.83      2.66 o 
   1   1  12        7.52       10.61      2.68 o 
   2   1  12      214.31      206.99      3.01 o 
   3   1  12       75.09       78.97      2.98 o 
   4   1  12       36.63       37.43      1.95 o 
   5   1  12       83.50       82.48      2.59 o 
   6   1  12      692.79      608.78      6.00 o 
   7   1  12       10.90       10.54      1.75 o 
   8   1  12       15.72       14.52      2.32 o 
   9   1  12       44.26       43.89      2.21 o 
  10   1  12       62.11       54.05      7.96 o 
  11   1  12        0.35        6.61      7.49 o 
 -12   2  12        0.65        1.09      4.12 o 
 -11   2  12        5.60        1.45      3.17 o 
 -10   2  12       62.92       47.79      6.29 o 
  -9   2  12        3.20        2.62      4.30 o 
  -8   2  12       11.21        6.76      4.46 o 
  -7   2  12        0.57       -0.55      3.27 o 
  -6   2  12        6.95        5.00      3.59 o 
  -5   2  12        5.29        3.74      3.01 o 
  -4   2  12       68.80       71.74      2.63 o 
  -3   2  12       88.80      105.82      5.31 o 
  -2   2  12       25.07       35.17      4.39 o 
  -1   2  12        0.01       -0.69      2.02 o 
   0   2  12        0.87       -0.23      2.00 o 
   1   2  12       65.17       71.48      3.03 o 
   2   2  12        0.15        1.59      1.62 o 
   3   2  12       48.39       46.81      1.81 o 
   4   2  12       41.33       45.54      2.50 o 
   5   2  12       53.57       60.53      2.09 o 
   6   2  12        0.56        2.82      1.75 o 
   7   2  12      147.12      131.76      3.12 o 
   8   2  12       29.45       33.54      1.78 o 
   9   2  12       79.71       88.41      5.07 o 
  10   2  12       74.37       75.80      4.35 o 
  11   2  12        2.48        3.31      5.30 o 
 -12   3  12        2.99        1.90      3.36 o 
 -11   3  12       20.62       14.68      4.26 o 
 -10   3  12        3.46        3.18      3.97 o 
  -9   3  12        1.86        0.92      3.56 o 
  -8   3  12        5.34        4.50      3.01 o 
  -7   3  12        1.54        1.40      1.61 o 
  -6   3  12        0.00       -0.34      1.22 o 
  -5   3  12       67.46       63.62      5.41 o 
  -4   3  12       54.52       57.59      5.28 o 
  -3   3  12      225.85      230.71      6.27 o 
  -2   3  12       83.77       83.82      4.16 o 
  -1   3  12       47.95       46.85      3.33 o 
   0   3  12      341.07      337.19      5.95 o 
   1   3  12        0.00        0.29      1.70 o 
   2   3  12      470.42      476.56      4.71 o 
   3   3  12       53.83       57.77      2.26 o 
   4   3  12     1829.50     1833.98     13.45 o 
   5   3  12      242.93      245.37      3.86 o 
   6   3  12      204.97      207.03      3.13 o 
   7   3  12        4.56        3.23      1.32 o 
   8   3  12        4.44        4.66      2.35 o 
   9   3  12        0.87        0.46      2.42 o 
  10   3  12       16.43        5.59      5.15 o 
  11   3  12       82.25       88.69     18.95 o 
 -11   4  12       11.93       14.32      3.90 o 
 -10   4  12        9.62        6.28      3.22 o 
  -9   4  12        7.67        5.99      3.66 o 
  -8   4  12        3.31        3.03      2.82 o 
  -7   4  12        0.08        0.97      1.89 o 
  -6   4  12       27.57       24.06      1.99 o 
  -5   4  12       60.71       52.89      5.08 o 
  -4   4  12      119.62      129.56      7.37 o 
  -3   4  12       41.78       43.74      5.47 o 
  -2   4  12       88.51       92.06      4.20 o 
  -1   4  12        3.69        4.76      2.50 o 
   0   4  12        0.22        0.79      2.29 o 
   1   4  12        6.87        8.19      2.36 o 
   2   4  12       10.09       10.69      1.59 o 
   3   4  12       99.93      100.50      2.45 o 
   4   4  12      115.65      113.30      2.68 o 
   5   4  12      733.21      762.72      9.11 o 
   6   4  12      155.57      159.59      3.77 o 
   7   4  12       35.28       42.17      4.03 o 
   8   4  12        0.26        0.97      3.04 o 
   9   4  12       17.20       10.06      5.94 o 
  10   4  12        0.19        3.76      5.28 o 
  11   4  12        0.14        2.26      4.97 o 
 -11   5  12       14.58       10.50      5.56 o 
 -10   5  12        2.78        5.10      4.85 o 
  -9   5  12        0.55        1.88      2.38 o 
  -8   5  12        0.22       -0.61      1.64 o 
  -7   5  12        0.15       -0.65      1.90 o 
  -6   5  12       10.35       13.28      6.03 o 
  -5   5  12        3.91        1.48      4.15 o 
  -4   5  12        0.58        1.52      3.39 o 
  -3   5  12        0.08        0.51      2.33 o 
  -2   5  12       34.40       37.76      3.38 o 
  -1   5  12        3.02        1.14      2.28 o 
   0   5  12       49.59       57.70      3.40 o 
   1   5  12      180.32      172.13      4.39 o 
   2   5  12       92.07       96.51      2.63 o 
   3   5  12       95.47      107.78      4.65 o 
   4   5  12      780.54      761.88      7.99 o 
   5   5  12      131.36      145.91      2.85 o 
   6   5  12       24.50       25.97      1.83 o 
   7   5  12        0.46        0.61      2.80 o 
   8   5  12       11.65        2.61      3.21 o 
   9   5  12        2.60        4.83      4.76 o 
  10   5  12       39.93       56.29      8.02 o 
 -10   6  12        4.07        1.95      6.86 o 
  -9   6  12        7.00        2.79      5.83 o 
  -8   6  12       34.30       29.37      6.87 o 
  -7   6  12        0.02        5.57      4.59 o 
  -6   6  12       22.46       14.76      4.73 o 
  -5   6  12        0.29       -2.33      3.66 o 
  -4   6  12        1.42        2.29      4.03 o 
  -3   6  12       10.46        8.98      3.41 o 
  -2   6  12        6.77       10.19      3.39 o 
  -1   6  12       73.06       72.79      3.76 o 
   0   6  12       27.99       29.62      4.55 o 
   1   6  12      648.59      640.27      8.50 o 
   2   6  12       31.32       31.55      2.13 o 
   3   6  12      133.88      126.52      2.93 o 
   4   6  12        6.17        4.15      3.59 o 
   5   6  12        0.09        0.04      2.24 o 
   6   6  12        1.56        2.98      1.42 o 
   7   6  12       20.91       22.27      5.33 o 
   8   6  12        0.76       -0.22      3.73 o 
   9   6  12        0.23       -1.92      5.95 o 
  10   6  12        5.97        1.23      5.19 o 
  -9   7  12        0.24       -0.77      3.96 o 
  -8   7  12       12.55       11.60      4.71 o 
  -7   7  12      138.48      134.49      6.50 o 
  -6   7  12        2.98        1.03      3.96 o 
  -5   7  12       47.76       44.48      6.92 o 
  -4   7  12        0.00        2.43      3.58 o 
  -3   7  12        6.31        7.38      3.73 o 
  -2   7  12        0.00       -1.94      3.24 o 
  -1   7  12        6.48       10.65      4.06 o 
   0   7  12      299.41      290.52      6.73 o 
   1   7  12      109.40      111.68      4.56 o 
   2   7  12       43.46       39.52      2.56 o 
   3   7  12       15.66       16.86      4.28 o 
   4   7  12       25.13       18.57      3.11 o 
   5   7  12       49.22       51.04      3.88 o 
   6   7  12       16.47       11.68      5.61 o 
   7   7  12        8.32        7.88      5.41 o 
   8   7  12        0.16       -3.71      5.52 o 
   9   7  12        7.66       13.91      8.40 o 
  -8   8  12        2.34       -0.39      4.40 o 
  -7   8  12        5.69        3.23      4.72 o 
  -6   8  12        1.25        3.25      4.92 o 
  -5   8  12       17.15       12.80      6.27 o 
  -4   8  12        0.15        4.11      3.92 o 
  -3   8  12        0.69        4.86      4.20 o 
  -2   8  12        6.40        8.76      4.08 o 
  -1   8  12        1.94       -0.96      3.14 o 
   0   8  12        0.00       -3.09      3.09 o 
   1   8  12       24.52       29.67      5.00 o 
   2   8  12       10.19        5.13      3.70 o 
   3   8  12        8.21        8.64      2.82 o 
   4   8  12        0.86        1.81      2.80 o 
   5   8  12       51.33       49.39      5.70 o 
   6   8  12        1.40        3.00      6.57 o 
   7   8  12       66.20       77.23     14.76 o 
   8   8  12        7.48        3.53      8.81 o 
  -6   9  12        1.03        3.59      7.51 o 
  -5   9  12        4.21        7.38      5.16 o 
  -4   9  12        0.36        0.55      3.91 o 
  -3   9  12        3.27        9.36      4.06 o 
  -2   9  12        4.91       11.96      4.70 o 
  -1   9  12        6.39        6.88      4.22 o 
   0   9  12        7.98        6.50      4.31 o 
   1   9  12       22.61       19.46      4.32 o 
   2   9  12       17.38       13.06      5.14 o 
   3   9  12        9.19        7.66      4.39 o 
   4   9  12       15.13        9.54      4.68 o 
   5   9  12        4.76        3.73      6.69 o 
   6   9  12        4.92        3.61      8.61 o 
  -4  10  12       11.62        5.70      6.38 o 
  -3  10  12        1.24        4.55      4.14 o 
  -2  10  12        1.75        9.28      4.63 o 
  -1  10  12        0.11        3.96      3.90 o 
   0  10  12        0.01        0.71      4.40 o 
   1  10  12        1.73        2.78      3.82 o 
   2  10  12       14.88       12.49      4.20 o 
   3  10  12        0.01       -0.04      2.92 o 
 -12   1  13        1.69        2.32      4.38 o 
 -11   1  13        0.75        1.38      4.93 o 
 -10   1  13        5.78        8.35      4.62 o 
  -9   1  13        4.31        3.30      4.62 o 
  -8   1  13        0.01        2.14      4.70 o 
  -7   1  13      116.60      123.33      5.97 o 
  -6   1  13        8.09        8.17      4.42 o 
  -5   1  13        5.53        6.91      3.67 o 
  -4   1  13        5.14        3.65      1.59 o 
  -3   1  13        7.38        6.25      1.71 o 
  -2   1  13       23.72       27.85      2.04 o 
  -1   1  13       33.29       34.87      2.52 o 
   0   1  13      146.86      152.26      6.55 o 
   1   1  13       76.09       78.52      3.10 o 
   2   1  13       73.57       70.93      3.04 o 
   3   1  13        1.00        3.63      1.99 o 
   4   1  13      101.38      111.66      3.08 o 
   5   1  13        1.32        2.30      1.49 o 
   6   1  13       36.06       26.85      2.00 o 
   7   1  13       29.10       26.79      2.59 o 
   8   1  13       92.55       85.43      2.34 o 
   9   1  13        0.62       -0.08      2.14 o 
  10   1  13        3.26        1.93      2.53 o 
 -11   2  13        0.25       -1.09      3.13 o 
 -10   2  13       77.63       66.51      5.68 o 
  -9   2  13        3.70        2.31      4.60 o 
  -8   2  13        0.25       -3.14      3.90 o 
  -7   2  13        9.86        8.78      4.22 o 
  -6   2  13        1.38        2.24      3.19 o 
  -5   2  13      136.44      143.11      8.91 o 
  -4   2  13       13.51       14.46      1.55 o 
  -3   2  13       35.30       33.57      3.23 o 
  -2   2  13       11.89       13.05      2.62 o 
  -1   2  13       14.56       13.10      3.65 o 
   0   2  13       11.29       14.70      2.41 o 
   1   2  13      533.64      536.07      7.58 o 
   2   2  13       35.97       41.99      2.44 o 
   3   2  13        1.71        3.50      1.59 o 
   4   2  13        7.29        7.01      1.61 o 
   5   2  13       14.79       17.96      1.88 o 
   6   2  13       36.10       39.29      2.06 o 
   7   2  13        1.95        1.07      1.24 o 
   8   2  13        0.03        0.45      1.59 o 
   9   2  13        1.11        0.73      2.51 o 
  10   2  13        6.27        8.72      5.01 o 
 -11   3  13        0.17        2.91      3.07 o 
 -10   3  13        0.27        0.32      2.75 o 
  -9   3  13        8.89        8.65      2.79 o 
  -8   3  13        2.82        3.90      3.08 o 
  -7   3  13       20.73       28.16      3.13 o 
  -6   3  13       12.61       10.57      1.96 o 
  -5   3  13       24.30       22.39      6.04 o 
  -4   3  13        4.56        1.31      3.74 o 
  -3   3  13        3.10        1.35      2.38 o 
  -2   3  13       13.77       14.33      4.08 o 
  -1   3  13      118.23      121.88      4.22 o 
   0   3  13       68.54       71.18      3.31 o 
   1   3  13       80.39       84.37      3.46 o 
   2   3  13      118.21      132.84      2.66 o 
   3   3  13      111.80      112.27      3.00 o 
   4   3  13     1320.85     1268.20     13.07 o 
   5   3  13        1.62        0.77      2.10 o 
   6   3  13       49.04       42.62      1.97 o 
   7   3  13        7.76        7.89      1.37 o 
   8   3  13        0.36        1.13      3.45 o 
   9   3  13        0.58        1.21      3.26 o 
  10   3  13        2.21        5.10      4.79 o 
  11   3  13       18.08       26.07      5.11 o 
 -11   4  13        0.67        2.68      5.99 o 
 -10   4  13        2.44       -0.29      4.59 o 
  -9   4  13       10.89        6.77      3.43 o 
  -8   4  13        0.52        1.88      2.59 o 
  -7   4  13        1.42        0.75      1.28 o 
  -6   4  13       53.44       45.02      7.20 o 
  -5   4  13       12.53        8.03      5.60 o 
  -4   4  13       66.89       74.83      6.97 o 
  -3   4  13        8.15        5.69      2.91 o 
  -2   4  13       94.22      104.67      5.79 o 
  -1   4  13        6.89        3.80      3.28 o 
   0   4  13       34.23       32.51      2.83 o 
   1   4  13       48.60       50.07      3.40 o 
   2   4  13       64.24       68.91      3.48 o 
   3   4  13      129.49      122.23      3.45 o 
   4   4  13       83.64       79.89      2.79 o 
   5   4  13      888.50      854.48      9.64 o 
   6   4  13      281.24      271.91      4.20 o 
   7   4  13        4.44        0.68      2.26 o 
   8   4  13        4.78        0.69      2.91 o 
   9   4  13        1.43       -0.55      3.04 o 
  10   4  13        3.57        0.49      3.64 o 
 -10   5  13        6.42        7.15      5.92 o 
  -9   5  13       38.74       34.69      6.10 o 
  -8   5  13        6.39        5.34      4.79 o 
  -7   5  13       16.32        8.35      6.43 o 
  -6   5  13       11.73       13.28      5.52 o 
  -5   5  13        3.46        2.30      3.90 o 
  -4   5  13        2.16        1.16      2.81 o 
  -3   5  13       42.85       42.03      4.39 o 
  -2   5  13       48.52       50.77      4.08 o 
  -1   5  13        0.22        2.48      3.33 o 
   0   5  13      212.35      215.55      6.36 o 
   1   5  13       77.33       79.58      4.21 o 
   2   5  13       19.77       20.15      1.55 o 
   3   5  13      193.04      180.96      4.17 o 
   4   5  13       24.96       22.88      2.43 o 
   5   5  13       25.29       21.23      2.71 o 
   6   5  13       55.35       53.00      3.76 o 
   7   5  13        4.44        4.46      2.94 o 
   8   5  13       73.20       83.38     11.24 o 
   9   5  13        4.19        2.77      6.35 o 
  10   5  13       78.69       93.05     10.06 o 
  -9   6  13       14.16       11.35      7.98 o 
  -8   6  13        2.94       -0.87      5.25 o 
  -7   6  13       16.34       11.47      4.65 o 
  -6   6  13        9.96        8.15      4.13 o 
  -5   6  13        0.99        2.01      3.44 o 
  -4   6  13        2.86        3.07      3.47 o 
  -3   6  13       18.98       19.42      3.73 o 
  -2   6  13       51.10       50.42      4.47 o 
  -1   6  13       29.81       39.01      4.12 o 
   0   6  13      120.58      137.78      5.23 o 
   1   6  13      330.32      325.61      8.13 o 
   2   6  13       32.27       30.15      1.06 o 
   3   6  13       69.28       72.63      3.20 o 
   4   6  13        0.56        2.04      1.69 o 
   5   6  13        1.03        0.64      2.27 o 
   6   6  13        0.93       -1.45      3.44 o 
   7   6  13        6.94        6.59      3.05 o 
   8   6  13        3.30        4.09      4.46 o 
   9   6  13        0.05       -2.05      5.19 o 
  -8   7  13        6.05        4.44      4.37 o 
  -7   7  13        1.54        3.27      5.09 o 
  -6   7  13        6.28        9.79      5.29 o 
  -5   7  13       17.70       22.81      5.78 o 
  -4   7  13        0.13        1.47      3.63 o 
  -3   7  13        5.31        4.67      3.18 o 
  -2   7  13       13.93       13.83      3.88 o 
  -1   7  13        1.81        4.88      3.78 o 
   0   7  13        4.33       10.52      6.09 o 
   1   7  13       37.54       37.52      3.91 o 
   2   7  13       65.90       63.64     12.23 o 
   3   7  13        8.06        9.19      2.81 o 
   4   7  13        1.54        2.05      1.69 o 
   5   7  13        1.86        1.19      2.87 o 
   6   7  13       39.98       23.60     18.51 o 
   7   7  13       17.45       19.94      6.14 o 
   8   7  13        3.97        3.93      4.82 o 
  -7   8  13       11.25        6.16      5.27 o 
  -6   8  13       27.72       19.61      5.49 o 
  -5   8  13       17.35       14.28      4.90 o 
  -4   8  13        4.25        3.50      4.05 o 
  -3   8  13        0.00        0.53      3.10 o 
  -2   8  13        5.91        6.08      4.44 o 
  -1   8  13        8.60        6.73      4.81 o 
   0   8  13       77.71       76.12      5.22 o 
   1   8  13       69.58       67.78      5.94 o 
   2   8  13        5.73        4.64      3.46 o 
   3   8  13        0.02       -0.05      2.78 o 
   4   8  13       24.86       19.63      3.65 o 
   5   8  13       14.25       14.30      7.75 o 
   6   8  13        5.65        0.93      5.76 o 
   7   8  13      114.32      137.18     10.28 o 
  -5   9  13       17.79       12.53      5.13 o 
  -4   9  13        0.92       -1.02      3.93 o 
  -3   9  13        0.60        4.72      4.31 o 
  -2   9  13        3.10        3.12      4.03 o 
  -1   9  13        8.58        7.48      3.79 o 
   0   9  13        2.18        3.94      3.71 o 
   1   9  13        9.28        6.26      4.09 o 
   2   9  13       15.18        9.16      5.44 o 
   3   9  13        0.09        0.33      2.80 o 
   4   9  13        9.30        9.08      6.12 o 
   5   9  13        4.06        5.40      6.83 o 
  -2  10  13        0.25       -1.32      7.49 o 
  -1  10  13        2.18        3.59      4.42 o 
   0  10  13        0.23        2.36      4.46 o 
   1  10  13        0.55        3.29      4.16 o 
 -11   0  14        7.35        8.31      7.70 o 
 -10   0  14       26.83       22.97      8.61 o 
  -9   0  14       10.53       12.05      7.60 o 
  -8   0  14      221.86      244.28     16.48 o 
  -7   0  14        0.68        4.89      6.46 o 
  -6   0  14      125.92      136.67      9.80 o 
  -5   0  14       43.56       48.63      8.37 o 
  -4   0  14        3.89        4.74      3.15 o 
  -3   0  14        0.74        0.19      2.86 o 
  -2   0  14       19.21       15.72      2.98 o 
  -1   0  14       11.22        6.92      3.09 o 
   0   0  14      260.57      258.21      5.58 o 
   1   0  14      172.01      179.09      4.53 o 
   2   0  14       30.50       12.93     18.29 o 
   3   0  14        6.91        6.97      4.19 o 
   4   0  14        0.93        3.59      3.26 o 
   5   0  14       52.94       52.56      3.83 o 
   6   0  14       12.71       10.47      3.36 o 
   7   0  14      467.81      399.22      7.75 o 
   8   0  14       12.54        7.11      2.66 o 
   9   0  14       31.09       12.73      4.06 o 
 -11   1  14        2.39        3.46      4.67 o 
 -10   1  14        1.62        0.93      3.79 o 
  -9   1  14       42.37       31.00      7.13 o 
  -8   1  14       81.23       82.21     12.53 o 
  -7   1  14       28.20       26.13      4.89 o 
  -6   1  14       37.46       30.37      5.95 o 
  -5   1  14       48.71       51.50      4.35 o 
  -4   1  14        2.96        3.68      1.78 o 
  -3   1  14        1.10        2.46      1.69 o 
  -2   1  14      381.88      392.51      7.21 o 
  -1   1  14        0.07        1.24      1.33 o 
   0   1  14        5.26        5.39      2.57 o 
   1   1  14       22.67       19.62      2.71 o 
   2   1  14        3.09        5.61      1.74 o 
   3   1  14       25.14       24.57      3.18 o 
   4   1  14      200.87      187.93      4.08 o 
   5   1  14       73.01       71.38      2.51 o 
   6   1  14        0.16        0.32      1.42 o 
   7   1  14       98.13      109.29      2.59 o 
   8   1  14        6.69        6.96      2.15 o 
   9   1  14        9.53        5.68      2.67 o 
 -11   2  14        1.27       -1.78      3.59 o 
 -10   2  14       10.54        6.51      2.97 o 
  -9   2  14        7.02        7.83      5.11 o 
  -8   2  14       30.61       28.08      5.57 o 
  -7   2  14        1.30        1.42      3.70 o 
  -6   2  14       38.71       40.06      6.26 o 
  -5   2  14       20.82       20.40      2.39 o 
  -4   2  14       32.74       25.47      2.90 o 
  -3   2  14       18.23       18.90      3.16 o 
  -2   2  14       83.82       89.79      4.77 o 
  -1   2  14      316.80      328.01      5.87 o 
   0   2  14        5.29        8.52      3.48 o 
   1   2  14      279.88      295.74      6.55 o 
   2   2  14       46.72       46.73      2.07 o 
   3   2  14      213.99      194.80      3.73 o 
   4   2  14        0.13       -0.63      1.62 o 
   5   2  14        4.52        6.38      1.96 o 
   6   2  14       22.72       18.63      1.99 o 
   7   2  14        5.53        6.06      1.90 o 
   8   2  14       63.31       63.66      3.96 o 
   9   2  14       19.39       29.19      6.52 o 
  10   2  14        6.23        7.39      3.71 o 
  11   2  14        8.21       14.10     15.42 o 
 -11   3  14        0.39        2.02      4.93 o 
 -10   3  14       12.54        8.20      7.21 o 
  -9   3  14        5.48        5.14      3.42 o 
  -8   3  14       13.15       14.29      3.27 o 
  -7   3  14        1.64        0.77      1.95 o 
  -6   3  14       35.57       36.05      5.97 o 
  -5   3  14        1.38        1.84      4.33 o 
  -4   3  14       14.65       13.30      3.02 o 
  -3   3  14       38.89       37.42      3.66 o 
  -2   3  14        0.07        1.76      2.99 o 
  -1   3  14        7.21        8.13      3.10 o 
   0   3  14        7.76        8.30      3.11 o 
   1   3  14       26.60       31.79      3.01 o 
   2   3  14        7.86       10.58      1.84 o 
   3   3  14        7.33        5.90      2.35 o 
   4   3  14        2.82        4.22      1.84 o 
   5   3  14       52.15       51.92      3.71 o 
   6   3  14        7.40        7.49      1.70 o 
   7   3  14       42.48       48.13      2.15 o 
   8   3  14       22.08       28.09      3.97 o 
   9   3  14        2.59        1.81      3.54 o 
  10   3  14       37.37       50.32      5.59 o 
 -10   4  14        5.00        3.97      6.84 o 
  -9   4  14        0.89       -2.65      4.79 o 
  -8   4  14        2.20       12.53     10.85 o 
  -7   4  14        5.12        6.77      5.52 o 
  -6   4  14        0.21        4.84      4.98 o 
  -5   4  14        0.00       -1.55      4.35 o 
  -4   4  14        7.48       10.76      3.19 o 
  -3   4  14       16.28       15.63      3.87 o 
  -2   4  14       14.82       15.45      3.49 o 
  -1   4  14       16.78       19.57      3.12 o 
   0   4  14       25.91       34.08      4.89 o 
   1   4  14       78.18       74.13      3.97 o 
   2   4  14      182.84      192.72      3.77 o 
   3   4  14      285.37      284.15      4.35 o 
   4   4  14       40.12       31.83      2.58 o 
   5   4  14      149.92      157.49      3.86 o 
   6   4  14       57.32       63.38      3.05 o 
   7   4  14        0.01       -1.48      2.68 o 
   8   4  14        0.81        2.18      3.37 o 
   9   4  14       39.21       49.02      5.18 o 
  10   4  14        1.23        0.76      3.56 o 
  -9   5  14        0.65       -4.07      5.83 o 
  -8   5  14        1.16       -1.03      7.71 o 
  -7   5  14       27.23       22.60      6.33 o 
  -6   5  14        0.33        0.50      4.05 o 
  -5   5  14        4.65        3.63      4.98 o 
  -4   5  14       85.66       86.38      6.23 o 
  -3   5  14       11.17        8.05      3.39 o 
  -2   5  14        0.73        0.76      2.39 o 
  -1   5  14       17.66       18.47      3.28 o 
   0   5  14       20.15       19.92      3.66 o 
   1   5  14        4.97        4.48      3.38 o 
   2   5  14      322.62      310.55      6.28 o 
   3   5  14        3.06        2.04      1.78 o 
   4   5  14       38.83       39.80      2.35 o 
   5   5  14       26.07       25.64      3.38 o 
   6   5  14       20.36       17.10      2.70 o 
   7   5  14        0.01       -0.35      2.09 o 
   8   5  14       29.85       34.11     11.36 o 
   9   5  14       28.73       25.49      5.18 o 
  -9   6  14        1.14        1.65      5.12 o 
  -8   6  14        6.85        7.42      6.10 o 
  -7   6  14        2.74       -2.34      3.96 o 
  -6   6  14       26.43       24.60      4.79 o 
  -5   6  14       18.74       17.48      4.38 o 
  -4   6  14       10.68       10.80      3.69 o 
  -3   6  14       28.59       34.54      3.73 o 
  -2   6  14       44.24       57.53      9.28 o 
  -1   6  14       66.17       75.97      4.54 o 
   0   6  14       48.79       59.02      4.18 o 
   1   6  14      141.65      144.01      5.05 o 
   2   6  14       30.49       40.01      6.73 o 
   3   6  14       38.36       40.07      2.69 o 
   4   6  14        0.26       -1.15      2.19 o 
   5   6  14        2.13        2.18      1.54 o 
   6   6  14        3.95       -0.23      3.11 o 
   7   6  14       13.00        7.68      6.51 o 
   8   6  14        6.86       10.06     10.16 o 
  -8   7  14        9.25        3.67      6.71 o 
  -7   7  14       27.22       37.98      7.40 o 
  -6   7  14        0.50        6.33      4.47 o 
  -5   7  14        0.67        3.02      3.51 o 
  -4   7  14        5.77        2.82      4.29 o 
  -3   7  14       42.96       45.71      4.62 o 
  -2   7  14       94.81      100.23      5.19 o 
  -1   7  14       17.09       19.96      3.91 o 
   0   7  14       48.98       53.73      4.07 o 
   1   7  14        2.24        2.01      3.42 o 
   2   7  14        6.70        4.59      3.33 o 
   3   7  14        1.20        2.38      3.56 o 
   4   7  14        7.89        2.68      3.42 o 
   5   7  14        0.02        2.13      3.17 o 
   6   7  14        0.14       -1.98      5.30 o 
   7   7  14        0.84        3.08      5.61 o 
  -6   8  14        0.18       -1.04      4.03 o 
  -5   8  14        0.27        0.16      3.50 o 
  -4   8  14        1.29       -1.02      3.64 o 
  -3   8  14       10.07        8.80      4.40 o 
  -2   8  14        2.77        0.15      3.02 o 
  -1   8  14        6.88       11.84      4.39 o 
   0   8  14       10.36       13.47      3.98 o 
   1   8  14        6.15        5.69      3.26 o 
   2   8  14        5.37        9.33      3.83 o 
   3   8  14        1.99        1.73      3.81 o 
   4   8  14        9.01        8.13      4.94 o 
   5   8  14        0.03        3.08      5.92 o 
   6   8  14        2.07        2.93      6.21 o 
  -4   9  14        4.15        9.15      4.78 o 
  -3   9  14        1.10       -1.56      3.84 o 
  -2   9  14        0.49        1.20      4.56 o 
  -1   9  14        3.19        6.47      5.09 o 
   0   9  14        4.88        2.86      4.03 o 
   1   9  14        1.29        3.91      3.97 o 
   2   9  14        0.56        1.73      3.28 o 
   3   9  14        2.32        1.76      4.12 o 
   4   9  14       79.41      110.61     14.54 o 
 -10   1  15        3.49        2.41      4.29 o 
  -9   1  15       16.66        8.90      5.04 o 
  -8   1  15       10.41        7.86      4.74 o 
  -7   1  15       31.59       25.60      4.79 o 
  -6   1  15        3.49        7.01      4.73 o 
  -5   1  15        1.43        2.15      1.96 o 
  -4   1  15        3.33        3.28      1.84 o 
  -3   1  15        5.64        8.37      1.75 o 
  -2   1  15        0.28        0.01      1.28 o 
  -1   1  15        1.58        1.23      1.17 o 
   0   1  15       81.71       80.08      4.19 o 
   1   1  15        3.93        4.72      2.87 o 
   2   1  15       16.88       18.67      3.47 o 
   3   1  15        5.86        5.12      1.91 o 
   4   1  15       90.74       85.41      3.21 o 
   5   1  15        6.89        4.74      1.86 o 
   6   1  15        7.01        7.52      2.41 o 
   7   1  15       18.05       14.02      2.92 o 
   8   1  15        0.06        0.86      1.65 o 
   9   1  15        1.57        2.57      3.02 o 
  10   1  15       14.11        4.85     12.34 o 
 -10   2  15        1.14        0.91      4.51 o 
  -9   2  15        8.20        7.06      2.89 o 
  -8   2  15        1.56        0.96      1.93 o 
  -7   2  15        6.45        7.38      4.12 o 
  -6   2  15       11.10        8.36      1.35 o 
  -5   2  15       36.95       30.22      5.92 o 
  -4   2  15        0.03       -1.82      3.51 o 
  -3   2  15       10.73       12.62      3.21 o 
  -2   2  15        3.44        4.35      2.50 o 
  -1   2  15        0.24        2.34      3.48 o 
   0   2  15       23.12       23.76      3.10 o 
   1   2  15     1025.33     1076.24     13.21 o 
   2   2  15        0.19        2.75      2.60 o 
   3   2  15       89.86       92.63      4.02 o 
   4   2  15        0.02        1.01      1.66 o 
   5   2  15       62.20       71.40      3.89 o 
   6   2  15       13.25       12.27      1.92 o 
   7   2  15        0.36        0.45      1.39 o 
   8   2  15        0.38       -0.99      2.55 o 
   9   2  15        3.69        1.19      2.99 o 
  10   2  15       37.02       50.92      8.59 o 
 -10   3  15        0.41        4.79     10.98 o 
  -9   3  15        1.86        9.91      6.39 o 
  -8   3  15        6.91        7.44      5.50 o 
  -7   3  15        0.94       -0.52      4.87 o 
  -6   3  15        3.55        4.42      4.89 o 
  -5   3  15        2.61        0.22      2.69 o 
  -4   3  15        6.31        4.54      4.24 o 
  -3   3  15        6.97        8.89      3.84 o 
  -2   3  15        0.00        1.28      2.67 o 
  -1   3  15       13.24       17.09      3.53 o 
   0   3  15       94.02       89.73      3.93 o 
   1   3  15       40.29       43.41      3.66 o 
   2   3  15      153.08      144.32      4.65 o 
   3   3  15      351.82      364.47      4.93 o 
   4   3  15       24.55       26.01      2.16 o 
   5   3  15        2.17        2.24      1.90 o 
   6   3  15        2.29        2.27      1.71 o 
   7   3  15       18.34       14.65      3.18 o 
   8   3  15        7.07       11.29      2.87 o 
   9   3  15       12.68       13.73      4.50 o 
  10   3  15        9.19        9.17      3.75 o 
  -9   4  15        0.10       -0.37      4.46 o 
  -8   4  15        4.45        4.34      8.63 o 
  -7   4  15       25.75       26.32      8.59 o 
  -6   4  15        1.84        8.15      5.60 o 
  -5   4  15        0.60        1.06      3.43 o 
  -4   4  15        4.68        2.87      3.98 o 
  -3   4  15       13.71       13.43      3.98 o 
  -2   4  15       34.11       28.00      4.16 o 
  -1   4  15       97.37      112.51      8.84 o 
   0   4  15        6.45        7.02      2.93 o 
   1   4  15       47.55       49.19      3.55 o 
   2   4  15       15.97       14.28      3.65 o 
   3   4  15      160.22      165.25      3.55 o 
   4   4  15        1.32        1.79      2.13 o 
   5   4  15       20.06       15.40      2.16 o 
   6   4  15       19.35       23.90      2.53 o 
   7   4  15        0.00        0.32      2.54 o 
   8   4  15        6.99        4.65      4.85 o 
   9   4  15       14.76       16.94      5.00 o 
  -9   5  15        1.17        5.08      6.64 o 
  -8   5  15        7.48        7.50      6.24 o 
  -7   5  15        5.53        5.46      5.08 o 
  -6   5  15        2.69        7.84      5.00 o 
  -5   5  15       23.77       20.63      4.60 o 
  -4   5  15        6.47        6.56      4.44 o 
  -3   5  15       11.02        7.45      3.46 o 
  -2   5  15        3.95        4.09      3.74 o 
  -1   5  15        0.94        1.02      3.19 o 
   0   5  15       23.02       24.34      4.30 o 
   1   5  15        0.02        0.62      2.65 o 
   2   5  15      389.73      397.04      9.50 o 
   3   5  15       58.01       55.86      2.46 o 
   4   5  15       50.15       53.85      2.88 o 
   5   5  15        3.27        3.83      2.22 o 
   6   5  15        3.09        3.62      3.09 o 
   7   5  15        6.95        7.24      2.95 o 
   8   5  15        0.36        2.67      4.03 o 
  -8   6  15        5.06        9.81      7.64 o 
  -7   6  15        0.74       -2.24      5.27 o 
  -6   6  15        0.46        2.86      4.46 o 
  -5   6  15        5.34        5.72      3.62 o 
  -4   6  15        7.81        7.91      4.21 o 
  -3   6  15        0.05       -0.74      4.32 o 
  -2   6  15       18.26       19.26      4.35 o 
  -1   6  15        6.05        8.87      4.21 o 
   0   6  15       49.43       54.30      4.86 o 
   1   6  15       39.79       33.47      5.55 o 
   2   6  15        1.34        1.42      2.69 o 
   3   6  15        2.87        3.98      2.79 o 
   4   6  15        0.42        1.99      2.68 o 
   5   6  15       11.87       11.82      3.43 o 
   6   6  15       10.84       12.61      5.31 o 
   7   6  15       34.15       42.12      8.15 o 
   8   6  15        0.02       -1.89      4.28 o 
  -7   7  15        9.93        8.22      5.03 o 
  -6   7  15       12.42       10.11      4.21 o 
  -5   7  15        0.01       -0.27      3.45 o 
  -4   7  15       14.53       13.03      4.22 o 
  -3   7  15       40.34       43.69      4.49 o 
  -2   7  15        4.64       -1.22      3.95 o 
  -1   7  15        0.13       -4.22      4.22 o 
   0   7  15       21.87       15.59      3.80 o 
   1   7  15       31.81       26.07      4.53 o 
   2   7  15       13.62       11.88      3.09 o 
   3   7  15        0.65       -0.58      2.91 o 
   4   7  15        7.03        3.94      3.01 o 
   5   7  15       21.14       21.47      6.14 o 
   6   7  15        2.98        9.90      5.63 o 
  -5   8  15       29.23       25.79      5.70 o 
  -4   8  15        3.57        1.81      4.65 o 
  -3   8  15        7.42       10.16      4.28 o 
  -2   8  15       37.60       37.98      5.12 o 
  -1   8  15        5.82        5.21      4.32 o 
   0   8  15        6.22        3.20      4.14 o 
   1   8  15        1.82        1.26      3.03 o 
   2   8  15        0.60        0.42      3.76 o 
   3   8  15        4.06        4.93      3.40 o 
   4   8  15        4.97        6.13      4.86 o 
   5   8  15        0.59        3.66      5.84 o 
  -2   9  15        0.01        4.93      6.05 o 
  -1   9  15       12.95       20.57      7.53 o 
   0   9  15        0.79        0.68      4.19 o 
   1   9  15       13.37        8.06      4.67 o 
 -10   0  16        4.62        9.47      7.17 o 
  -9   0  16       21.38       18.41      7.63 o 
  -8   0  16       77.23       65.30      9.97 o 
  -7   0  16       22.61       25.13      7.93 o 
  -6   0  16       34.25       13.81     12.33 o 
  -5   0  16       69.24       84.76      9.11 o 
  -4   0  16        0.17        0.06      3.26 o 
  -3   0  16        1.05        1.94      2.78 o 
  -2   0  16      320.86      314.43     18.85 o 
  -1   0  16       94.84       92.80      4.35 o 
   0   0  16      162.43      163.46     12.78 o 
   1   0  16       62.79       63.74     10.80 o 
   2   0  16        1.35       -3.97      5.29 o 
   3   0  16        0.13       -0.03      2.64 o 
   4   0  16      112.40      117.39      4.87 o 
   5   0  16       44.35       50.95      4.09 o 
   6   0  16      150.19      141.13      5.66 o 
   7   0  16        0.15        1.22      2.50 o 
   8   0  16       26.81       25.27      3.05 o 
   9   0  16        2.13       -1.32      9.70 o 
 -10   1  16        2.55        3.06      5.71 o 
  -9   1  16        5.03        4.79      5.87 o 
  -8   1  16       18.20       10.50      5.08 o 
  -7   1  16        6.60        2.33      4.42 o 
  -6   1  16        2.09        1.70      3.36 o 
  -5   1  16        0.63        2.16      2.12 o 
  -4   1  16       13.01       11.63      1.93 o 
  -3   1  16       17.50       16.73      1.83 o 
  -2   1  16       88.18       85.56      3.61 o 
  -1   1  16        0.11        0.32      2.66 o 
   0   1  16        0.14       -1.74      2.14 o 
   1   1  16        1.74       -0.07      1.86 o 
   2   1  16        0.11        2.92      3.52 o 
   3   1  16       15.13       12.61      2.85 o 
   4   1  16      151.84      135.83      4.43 o 
   5   1  16       11.10       10.69      2.18 o 
   6   1  16        3.87        3.65      2.20 o 
   7   1  16       37.82       32.65      2.93 o 
   8   1  16       16.47       10.98      3.14 o 
   9   1  16        4.19        3.64      3.59 o 
 -10   2  16        0.49       -1.32      4.94 o 
  -9   2  16        1.68       -0.56      4.66 o 
  -8   2  16        0.06        2.02      5.25 o 
  -7   2  16        6.32       10.05      4.81 o 
  -6   2  16       12.72        9.10      2.58 o 
  -5   2  16       10.13        6.56      3.18 o 
  -4   2  16       12.69       11.52      4.19 o 
  -3   2  16        1.26       -0.86      3.38 o 
  -2   2  16        0.83       -0.19      2.51 o 
  -1   2  16       26.95       35.48      3.29 o 
   0   2  16       15.29       13.61      4.91 o 
   1   2  16       22.48       23.85      3.65 o 
   2   2  16       15.06       18.64      3.00 o 
   3   2  16        6.43        6.06      1.97 o 
   4   2  16        1.93        5.20      2.00 o 
   5   2  16       18.73       12.47      3.23 o 
   6   2  16        8.80        7.69      2.03 o 
   7   2  16       33.06       32.21      2.56 o 
   8   2  16       20.62       13.23      4.77 o 
   9   2  16        3.68        4.26      3.19 o 
  -9   3  16        0.10        0.49      4.57 o 
  -8   3  16        0.24       -4.53      5.69 o 
  -7   3  16        9.63       13.14      7.29 o 
  -6   3  16       14.45       14.29      5.90 o 
  -5   3  16       37.42       34.13      3.94 o 
  -4   3  16        9.74       10.41      3.50 o 
  -3   3  16       21.68       20.04      3.70 o 
  -2   3  16       61.32       63.55      6.65 o 
  -1   3  16        5.59        5.65      3.32 o 
   0   3  16       17.41       18.94      3.95 o 
   1   3  16       32.35       41.94      3.48 o 
   2   3  16      404.19      394.36      6.55 o 
   3   3  16      126.73      132.77      3.63 o 
   4   3  16      135.92      138.63      4.01 o 
   5   3  16        9.86       11.51      2.29 o 
   6   3  16       17.79       13.63      2.01 o 
   7   3  16        0.28       -0.59      3.45 o 
   8   3  16        9.45        8.89      4.18 o 
   9   3  16       56.72       70.95      5.80 o 
  -9   4  16        0.06        2.03      5.30 o 
  -8   4  16        2.28        5.21      7.39 o 
  -7   4  16        8.60        9.64      5.42 o 
  -6   4  16       27.48       21.92      5.68 o 
  -5   4  16        0.42        2.41      3.44 o 
  -4   4  16       18.14       18.66      3.77 o 
  -3   4  16        0.88        3.28      3.52 o 
  -2   4  16        0.77       -0.11      2.72 o 
  -1   4  16        0.37        0.04      2.87 o 
   0   4  16       36.31       42.81      3.75 o 
   1   4  16       41.57       42.86      4.05 o 
   2   4  16      106.87      115.02      5.21 o 
   3   4  16      157.14      155.73      3.58 o 
   4   4  16       15.12       12.16      2.00 o 
   5   4  16        1.55       -0.48      1.88 o 
   6   4  16        3.99        1.85      2.59 o 
   7   4  16        2.78        4.27      4.86 o 
   8   4  16        0.08        5.10      4.34 o 
  -8   5  16        0.79        6.40      7.55 o 
  -7   5  16        1.22        7.64      6.43 o 
  -6   5  16        0.50       -0.72      3.96 o 
  -5   5  16        0.49        1.41      3.73 o 
  -4   5  16        8.10        7.24      4.27 o 
  -3   5  16        6.11        6.25      3.43 o 
  -2   5  16        7.09        7.22      3.19 o 
  -1   5  16       27.26       21.30      4.23 o 
   0   5  16        0.57       -0.64      2.63 o 
   1   5  16        0.59        1.73      3.18 o 
   2   5  16      228.67      216.08      6.65 o 
   3   5  16       88.84       97.16      4.82 o 
   4   5  16        0.49       -0.67      2.88 o 
   5   5  16        0.87        4.10      3.17 o 
   6   5  16        9.82       11.46      4.20 o 
   7   5  16       20.47       26.71      7.13 o 
   8   5  16       38.49       46.81      7.27 o 
  -7   6  16        0.98        3.59      4.96 o 
  -6   6  16        0.00       -0.07      3.09 o 
  -5   6  16        0.02       -1.49      4.00 o 
  -4   6  16        8.30        3.76      5.61 o 
  -3   6  16       14.82        9.85      3.80 o 
  -2   6  16        6.95        4.65      4.15 o 
  -1   6  16      133.71      131.72      5.84 o 
   0   6  16        2.93        0.97      3.60 o 
   1   6  16       30.65       33.77      4.49 o 
   2   6  16        0.24        0.92      3.21 o 
   3   6  16        2.08        6.20      4.23 o 
   4   6  16        3.38        1.93      2.77 o 
   5   6  16        5.57        2.69      2.83 o 
   6   6  16        0.54        1.85      5.48 o 
   7   6  16        1.62        4.86      5.28 o 
  -6   7  16        0.58        4.80      8.15 o 
  -5   7  16       19.72       22.55      4.83 o 
  -4   7  16        0.00        2.78      5.39 o 
  -3   7  16        0.63        3.08      4.36 o 
  -2   7  16       92.37       81.87      5.38 o 
  -1   7  16       20.74       17.47      4.82 o 
   0   7  16        0.07       -1.14      3.73 o 
   1   7  16       21.25       20.37      4.59 o 
   2   7  16        0.02       -1.67      3.17 o 
   3   7  16        8.65        6.16      3.33 o 
   4   7  16        1.24        2.16      2.73 o 
   5   7  16        6.97        8.70      5.52 o 
  -3   8  16        0.16       -2.07      3.98 o 
  -2   8  16        0.34        0.83      3.75 o 
  -1   8  16        0.31        3.95      3.74 o 
   0   8  16       10.08        6.84      4.04 o 
   1   8  16        6.75       11.56      5.69 o 
   2   8  16        0.96        3.71      3.41 o 
   3   8  16       14.28       14.23      4.39 o 
  -9   1  17       18.28       11.96      6.55 o 
  -8   1  17        0.05       -1.84      5.37 o 
  -7   1  17        1.66        4.23      4.66 o 
  -6   1  17        0.20        0.20      2.60 o 
  -5   1  17        7.23        7.08      2.12 o 
  -4   1  17        0.00        0.50      1.51 o 
  -3   1  17        2.05        0.98      1.54 o 
  -2   1  17      202.83      227.99      8.10 o 
  -1   1  17       19.36       16.17      3.03 o 
   0   1  17        0.68        2.01      3.03 o 
   1   1  17        1.15        0.43      3.33 o 
   2   1  17       35.47       36.76      4.13 o 
   3   1  17        3.47        7.97      4.20 o 
   4   1  17       30.92       29.14      3.15 o 
   5   1  17       16.31       15.52      2.60 o 
   6   1  17       26.35       19.57      2.94 o 
   7   1  17       10.45        9.55      3.03 o 
   8   1  17        8.23        7.34      2.91 o 
   9   1  17        1.88        3.01      5.46 o 
  -9   2  17        0.08       -0.12      3.91 o 
  -8   2  17        3.49        3.97      5.00 o 
  -7   2  17        8.32        0.23      4.31 o 
  -6   2  17        4.32        4.66      3.63 o 
  -5   2  17       10.97        6.36      3.42 o 
  -4   2  17        0.30        0.77      3.03 o 
  -3   2  17        6.18        7.68      4.55 o 
  -2   2  17        1.95        2.80      3.41 o 
  -1   2  17      134.86      134.43      5.05 o 
   0   2  17       32.27       34.67      4.03 o 
   1   2  17       50.96       59.50      5.04 o 
   2   2  17        0.66        1.29      2.75 o 
   3   2  17        2.35        5.17      3.87 o 
   4   2  17        6.82        3.58      2.65 o 
   5   2  17        0.09       -0.57      2.61 o 
   6   2  17       12.78       12.05      2.42 o 
   7   2  17        0.30        0.11      2.47 o 
   8   2  17        3.33        4.92      3.74 o 
  -8   3  17        0.39        3.53      7.37 o 
  -7   3  17        3.03        4.70      5.09 o 
  -6   3  17        5.37        2.63      3.43 o 
  -5   3  17        4.14        5.69      4.45 o 
  -4   3  17        9.58        8.95      3.79 o 
  -3   3  17        2.43        2.30      3.19 o 
  -2   3  17       43.42       52.55      4.86 o 
  -1   3  17       17.20       19.61      3.93 o 
   0   3  17        0.53        2.52      2.79 o 
   1   3  17       15.08        9.12      3.38 o 
   2   3  17      316.18      319.81      8.67 o 
   3   3  17        3.40        2.74      2.73 o 
   4   3  17       35.07       28.97      3.85 o 
   5   3  17        2.58        1.55      1.90 o 
   6   3  17        3.41        0.17      1.85 o 
   7   3  17       13.93       16.65      6.36 o 
   8   3  17        0.48        2.91      4.19 o 
  -8   4  17        4.65       -2.03      7.53 o 
  -7   4  17        0.01        1.06      6.21 o 
  -6   4  17        4.78        2.11      4.33 o 
  -5   4  17        0.39       -1.97      3.80 o 
  -4   4  17        4.22       -1.09      4.32 o 
  -3   4  17       10.42       10.17      4.62 o 
  -2   4  17        6.85        6.08      3.96 o 
  -1   4  17        6.12        3.86      3.76 o 
   0   4  17       54.71       67.52      6.62 o 
   1   4  17       35.74       47.67      6.19 o 
   2   4  17       15.23       11.19      4.29 o 
   3   4  17       17.30       15.79      3.64 o 
   4   4  17       26.71       20.97      3.65 o 
   5   4  17        8.58       14.62      4.67 o 
   6   4  17        0.00        3.48      4.15 o 
   7   4  17        6.96        3.90      4.42 o 
  -7   5  17        1.47        1.61      4.62 o 
  -6   5  17        0.18        1.59      4.78 o 
  -5   5  17        9.72        9.06      4.21 o 
  -4   5  17       24.21       20.35      5.50 o 
  -3   5  17        3.22        3.14      3.88 o 
  -2   5  17       59.46       61.80      5.67 o 
  -1   5  17        2.25        2.47      3.33 o 
   0   5  17        0.50       -0.27      3.04 o 
   1   5  17       41.21       45.30      3.87 o 
   2   5  17       11.81        8.39      3.60 o 
   3   5  17       28.29       20.76      3.77 o 
   4   5  17       21.71       16.16      3.00 o 
   5   5  17        2.42       -0.17      3.47 o 
   6   5  17       12.86       21.83      5.48 o 
   7   5  17        4.23        4.39      5.87 o 
  -6   6  17        0.40        7.12      4.95 o 
  -5   6  17        5.41        6.01      4.68 o 
  -4   6  17        9.27        2.94      4.19 o 
  -3   6  17        6.76        9.03      4.46 o 
  -2   6  17       23.79       23.61      4.52 o 
  -1   6  17       96.18       91.66      6.22 o 
   0   6  17        5.38        1.97      3.38 o 
   1   6  17        2.48        5.78      4.31 o 
   2   6  17        0.07       -0.92      2.74 o 
   3   6  17        4.51        5.13      3.24 o 
   4   6  17        0.61        2.84      3.54 o 
   5   6  17       16.57       16.72      8.73 o 
  -4   7  17        7.44        5.91      4.76 o 
  -3   7  17        7.89        8.77      4.78 o 
  -2   7  17        0.89        4.28      5.55 o 
  -1   7  17        5.08        2.29      4.04 o 
   0   7  17        7.96       11.33      4.44 o 
   1   7  17        1.64        6.30      3.62 o 
   2   7  17        3.48        3.38      4.45 o 
   3   7  17        0.88        6.16      4.17 o 
   4   7  17       17.43       14.00      5.16 o 
  -8   0  18        1.75        0.32      6.07 o 
  -7   0  18        8.68       11.10      7.01 o 
  -6   0  18        0.22       -1.44      5.76 o 
  -5   0  18       62.34       64.63      5.33 o 
  -4   0  18        1.28        3.95      2.11 o 
  -3   0  18        0.01        2.21      3.09 o 
  -2   0  18       12.98       12.70      3.27 o 
  -1   0  18       12.40       10.30      3.08 o 
   0   0  18       32.22       31.32      3.01 o 
   1   0  18        0.02       -3.97      6.17 o 
   2   0  18        6.10        7.93      6.17 o 
   3   0  18        9.09        7.93      6.17 o 
   4   0  18        5.44        4.10      2.93 o 
   5   0  18       97.11       85.84      5.59 o 
   6   0  18        5.50        2.63      4.57 o 
   7   0  18       21.80       10.90      3.03 o 
   8   0  18        6.38       11.90     10.58 o 
  -8   1  18        6.06        5.01      5.48 o 
  -7   1  18       11.80       10.22      3.83 o 
  -6   1  18        2.38        0.23      2.82 o 
  -5   1  18        2.21        5.19      4.04 o 
  -4   1  18       68.88       69.37     12.37 o 
  -3   1  18       15.86       22.21      3.18 o 
  -2   1  18       16.49       18.29      4.04 o 
  -1   1  18        3.58        3.15      2.54 o 
   0   1  18       10.33       11.53      2.83 o 
   1   1  18        3.26        4.26      2.97 o 
   2   1  18        8.86        6.29      3.19 o 
   3   1  18       58.77       58.64      5.19 o 
   4   1  18        4.40        3.60      2.37 o 
   5   1  18       31.88       31.44      2.59 o 
   6   1  18        2.81        3.33      2.19 o 
   7   1  18        8.81       12.74      3.34 o 
   8   1  18        3.08        4.25      3.10 o 
  -8   2  18        3.46        5.14      6.51 o 
  -7   2  18        1.30        4.47      4.02 o 
  -6   2  18        2.04        2.83      3.88 o 
  -5   2  18        3.30        4.18      3.62 o 
  -4   2  18        9.51        6.03      3.35 o 
  -3   2  18       50.08       52.77      7.54 o 
  -2   2  18        0.41        2.32      3.79 o 
  -1   2  18      159.04      174.64      7.72 o 
   0   2  18       20.87       23.45      4.51 o 
   1   2  18       35.53       38.76      3.48 o 
   2   2  18        4.72        8.14      3.39 o 
   3   2  18        2.05        3.34      3.53 o 
   4   2  18       21.73       15.20      2.90 o 
   5   2  18        2.34        1.54      2.44 o 
   6   2  18       37.83       38.63      4.05 o 
   7   2  18        0.84        2.71      2.64 o 
  -7   3  18        0.06        0.17      3.18 o 
  -6   3  18        1.62        0.69      4.71 o 
  -5   3  18        6.12       12.22      4.79 o 
  -4   3  18        2.50        2.72      4.07 o 
  -3   3  18        1.60        3.64      4.01 o 
  -2   3  18        2.85        1.47      4.46 o 
  -1   3  18        1.70        3.91      4.02 o 
   0   3  18        6.83        8.47      3.81 o 
   1   3  18        0.22       -1.37      2.67 o 
   2   3  18       13.26       19.25      3.13 o 
   3   3  18       43.63       46.36      4.51 o 
   4   3  18        1.41        4.96      4.48 o 
   5   3  18        9.01        3.85      3.92 o 
   6   3  18        9.74        7.31      3.90 o 
   7   3  18        2.78        5.05      3.79 o 
  -7   4  18        0.01       -1.13      3.93 o 
  -6   4  18        2.12        7.59      5.73 o 
  -5   4  18        2.29        2.39      4.73 o 
  -4   4  18        0.35        1.00      4.39 o 
  -3   4  18        0.04        2.57      4.13 o 
  -2   4  18        8.80       11.30      4.01 o 
  -1   4  18       24.96       24.52      3.97 o 
   0   4  18       56.11       58.02      4.63 o 
   1   4  18       79.83       87.79      5.17 o 
   2   4  18       16.01       10.52      3.64 o 
   3   4  18       24.41       22.46      3.41 o 
   4   4  18       10.49        7.92      3.42 o 
   5   4  18        0.00       -0.73      3.33 o 
   6   4  18        3.08       10.27      9.03 o 
  -6   5  18       18.82       17.97      5.07 o 
  -5   5  18        0.09       -4.79      7.61 o 
  -4   5  18        1.66        6.14      4.34 o 
  -3   5  18        0.49       -1.10      3.43 o 
  -2   5  18        7.39        7.81      3.61 o 
  -1   5  18        3.79        3.20      3.84 o 
   0   5  18        6.95        4.40      3.18 o 
   1   5  18        0.39        4.22      4.31 o 
   2   5  18       12.72       18.20      4.51 o 
   3   5  18        0.14        2.92      3.89 o 
   4   5  18        3.02        2.32      2.78 o 
   5   5  18        1.42        7.88      5.95 o 
  -4   6  18        1.67        4.50      4.41 o 
  -3   6  18       12.34       15.30      4.50 o 
  -2   6  18        0.32       -0.55      3.54 o 
  -1   6  18       77.25       80.40      5.92 o 
   0   6  18       28.75       22.75      6.19 o 
   1   6  18        1.18        2.68      3.94 o 
   2   6  18       17.93       22.48      3.82 o 
   3   6  18        4.30        4.78      3.62 o 
   4   6  18        8.94        8.01      3.21 o 
  -1   7  18        1.39        8.07      6.73 o 
   0   7  18        1.40        3.36      4.35 o 
   1   7  18        0.91       12.19      5.81 o 
  -7   1  19        0.56        8.14      6.53 o 
  -6   1  19        0.44        1.85      4.97 o 
  -5   1  19        7.71        9.33      4.26 o 
  -4   1  19       11.73       14.45      4.11 o 
  -3   1  19        0.49        3.15      2.75 o 
  -2   1  19        0.99        3.35      3.65 o 
  -1   1  19        0.35        4.07      3.31 o 
   0   1  19        0.14        1.43      3.90 o 
   1   1  19        0.08       -0.46      4.01 o 
   2   1  19       13.35       12.09      6.27 o 
   3   1  19       17.75       15.82      4.71 o 
   4   1  19        3.61        0.75      3.56 o 
   5   1  19       10.88        7.48      2.87 o 
   6   1  19        2.15        5.17      2.37 o 
   7   1  19        1.46        0.96      2.81 o 
  -7   2  19        5.55        6.02      4.15 o 
  -6   2  19        2.19        6.70      4.82 o 
  -5   2  19        0.01       -0.59      4.32 o 
  -4   2  19        0.03       -1.28      2.97 o 
  -3   2  19        0.00        0.65      2.87 o 
  -2   2  19       10.61        7.44      3.61 o 
  -1   2  19      150.83      145.79      5.85 o 
   0   2  19        1.57       -0.18      3.41 o 
   1   2  19       57.91       60.35     17.43 o 
   2   2  19        0.76        3.39      3.39 o 
   3   2  19       41.85       51.37      3.87 o 
   4   2  19        0.93       -1.38      4.22 o 
   5   2  19       16.47       12.97      5.03 o 
   6   2  19       10.64       19.04      3.56 o 
  -6   3  19        3.37        8.61      5.69 o 
  -5   3  19        3.98        3.84      5.06 o 
  -4   3  19        1.20       -0.69      4.83 o 
  -3   3  19        3.18        0.31      3.69 o 
  -2   3  19       26.98       28.40      5.80 o 
  -1   3  19        4.59        6.34      5.04 o 
   0   3  19        0.13        1.16      4.01 o 
   1   3  19      122.71      120.65      5.44 o 
   2   3  19        1.66        0.93      2.64 o 
   3   3  19        0.01        0.85      3.42 o 
   4   3  19        0.53       -0.81      3.53 o 
   5   3  19        1.41        1.69      3.62 o 
   6   3  19        0.85        2.64      6.61 o 
  -5   4  19        6.34        6.81      5.19 o 
  -4   4  19        0.53        0.70      3.69 o 
  -3   4  19        2.90        2.06      3.93 o 
  -2   4  19        0.31        0.00      3.31 o 
  -1   4  19        1.75       -0.04      3.78 o 
   0   4  19        0.09        0.49      4.18 o 
   1   4  19       93.92      102.81      5.70 o 
   2   4  19        0.70        3.04      3.70 o 
   3   4  19        2.25        5.75      3.46 o 
   4   4  19        9.19        8.95      3.43 o 
   5   4  19        0.74        0.86      3.73 o 
  -4   5  19        0.09        3.53      4.03 o 
  -3   5  19        0.86       -2.16      4.43 o 
  -2   5  19        5.28        2.75      4.14 o 
  -1   5  19        5.32        9.74      4.28 o 
   0   5  19       39.18       37.18      5.02 o 
   1   5  19       32.01       30.25      4.10 o 
   2   5  19       11.48       15.52      3.86 o 
   3   5  19        3.14        9.43      3.76 o 
   4   5  19        1.01        7.35      4.13 o 
  -2   6  19       10.02        3.08      8.37 o 
  -1   6  19        2.79       -1.96      4.11 o 
   0   6  19        5.40        6.46      3.81 o 
   1   6  19        2.65        6.00      4.73 o 
  -6   0  20        0.25        1.97      7.01 o 
  -5   0  20       10.85       15.73      9.52 o 
  -4   0  20       34.87       26.88      8.10 o 
  -3   0  20        5.21        1.98      5.92 o 
  -2   0  20       18.57        8.37     15.42 o 
  -1   0  20       22.74       21.59      9.25 o 
   0   0  20        1.36        0.88      7.05 o 
   1   0  20        0.24        4.85      7.05 o 
   2   0  20       68.94       95.19     16.75 o 
   3   0  20       33.93       26.44     14.10 o 
   4   0  20        0.76       -0.88      4.69 o 
   5   0  20        2.08       18.27      8.03 o 
  -6   1  20        3.29        0.16      4.45 o 
  -5   1  20        0.37       -4.04      6.33 o 
  -4   1  20       38.69       29.09      8.79 o 
  -3   1  20        0.70        4.97      5.17 o 
  -2   1  20        0.01        1.08      2.39 o 
  -1   1  20        3.87        5.30      3.62 o 
   0   1  20        0.00       -1.83      3.68 o 
   1   1  20        3.19        4.33      5.13 o 
   2   1  20       11.72       11.11      6.52 o 
   3   1  20        0.40        0.29      3.88 o 
   4   1  20        1.26        3.30      4.15 o 
   5   1  20        0.92        5.56      3.33 o 
  -5   2  20        0.90       -2.17      4.99 o 
  -4   2  20        0.28        0.55      4.35 o 
  -3   2  20        2.18        1.65      3.94 o 
  -2   2  20        5.36        4.14      3.20 o 
  -1   2  20        2.99        0.58      3.23 o 
   0   2  20       15.54       16.65      3.48 o 
   1   2  20        0.52        0.11      3.02 o 
   2   2  20        0.22        0.32      2.78 o 
   3   2  20        1.89        2.78      3.80 o 
   4   2  20        4.48        9.11      4.01 o 
   5   2  20        2.72        0.61      3.24 o 
  -5   3  20        3.82        3.97      9.70 o 
  -4   3  20        3.63        4.66      3.96 o 
  -3   3  20        4.00        7.20      3.96 o 
  -2   3  20        1.25        3.81      3.66 o 
  -1   3  20        9.07        7.01      4.06 o 
   0   3  20       18.47       12.03      4.41 o 
   1   3  20       21.26       20.91      3.86 o 
   2   3  20       16.23       12.77      4.31 o 
   3   3  20        3.75        4.66      5.74 o 
   4   3  20        0.20       -5.53      5.53 o 
  -3   4  20        0.36       -5.85      5.93 o 
  -2   4  20        9.35        9.80      4.90 o 
  -1   4  20        9.56       10.29      4.27 o 
   0   4  20       24.46       24.11      4.40 o 
   1   4  20       19.15       12.11      3.99 o 
   2   4  20        0.99       -0.01      3.04 o 
   3   4  20        0.19        5.20      3.96 o 
  -1   5  20        0.53       -1.32     12.78 o 
   0   5  20       17.07        9.80      7.23 o 
  -4   1  21       45.36       37.98      9.52 o 
  -3   1  21        6.25        6.14      5.51 o 
  -2   1  21        0.81       -0.72      4.66 o 
  -1   1  21        0.62        3.27      9.96 o 
   0   1  21        1.15        3.15      5.45 o 
   1   1  21        0.54        0.08      4.51 o 
   2   1  21       17.78       14.54      5.92 o 
   3   1  21        5.13        5.12      4.22 o 
  -3   2  21        3.57        0.51      6.41 o 
  -2   2  21       13.90       16.30      5.69 o 
  -1   2  21       10.54        4.94      4.44 o 
   0   2  21        0.14        0.23      5.00 o 
   1   2  21        0.63       -0.32      4.55 o 
   2   2  21        0.14       -0.25      3.73 o 
   3   2  21        2.10        4.04      6.27 o 
  -2   3  21        3.28        6.58      6.21 o 
  -1   3  21        3.27        4.02      4.83 o 
   0   3  21       47.67       41.82      5.74 o 
   1   3  21        4.40        3.45      4.59 o 
                                                 
